# Supplementary material for: Quantitative proteomics of differentiated primary bronchial epithelial cells from chronic obstructive pulmonary disease and control identifies potential novel host factors post-influenza A virus infection
Source: Front Microbiol. 2023 Jan 11;13:957830. doi: 10.3389/fmicb.2022.957830 (PMC9875134; doi:10.3389/fmicb.2022.957830)
Supplement: Supplementary file 2 [file Data_Sheet_2.XLSX]

## Sheet: Description
Supplementary Data File: Statistical Analysis of Proteome Data
Analysis: Protein expression analysis was performed using R (version 4.0.4). The data was pre-processed by variance stabilization and normalization (vsn package) (Huber et al., 2002). A reduction of the dimension of the data using tSNE (Krijthe, 2015) allowed us to identify the different patients as a batch effect. The data were corrected from the patient effect using ComBat (Leek et al., 2012;Le…
Data shown in the separate sheets are based on n=7 (COPD/ctrl phBECs pooled) and structured as follows:
ConditionsDay1: Expression differences PR8/mock on day 1. With adj. p<0.05 as significance threshold, levels of 31 proteins were significantly altered. A heatmap depicting this data is given in Supplementary Figure S7.
ConditionsDay3: Expression differences PR8/mock on day 3. With adj. p<0.05 as significance threshold, levels of 234 proteins were significantly altered. A heatmap depicting this data is given in Supplementary Figure S8.
ConditionsOverallTime: Expression differences PR8/mock taking into account both time points. With adj. p<0.05 as significance threshold, levels of 290 proteins were significantly altered. This list was used for pathway enrichment analysis (Figure 4A).
Values shown:
PR8Day1/3.mockDay1/3: Fold change (log2) of the effect PR8 vs. mock infection on day 1 and day 3, respectively.
AveExpr: Average log2 expression (summed normalized protein abundances derived from MS/MS data)
F: moderated F-statistic
P.Value: raw p-value
adj.P.Val: adjusted p-value

## Sheet: ConditionsDay1
Protein	PR8Day1.mockDay1	AveExpr	F	P.Value	adj.P.Val
IRF9	1.16746	15.9665	93.2103	3.01583e-10	1.30917e-06
MX1	2.85837	20.8989	57.6328	3.64604e-08	7.91373e-05
ADAR	0.557924	19.5014	39.2131	1.06593e-06	0.00154239
EIF2AK2	0.815841	18.1355	35.2466	2.50327e-06	0.00271667
IFIT1	2.59296	18.1942	32.3596	4.83287e-06	0.0041959
PLSCR1	1.07361	17.2285	29.1461	1.04677e-05	0.00738324
STAT1	1.26168	21.1783	28.6289	1.19057e-05	0.00738324
DTX3L	0.774102	16.8092	27.7709	1.47815e-05	0.0080208
IFIH1	2.20687	14.0519	27.1213	1.74541e-05	0.00841871
IFIT5	0.989461	15.5721	26.2392	2.19481e-05	0.00952765
MT-ATP8	0.786692	15.9977	25.3696	2.76191e-05	0.0108995
TRIM25	0.45734	20.279	24.2325	3.75347e-05	0.0135782
ISG15	2.29372	18.9704	23.0062	5.26881e-05	0.0161663
GUK1	-0.633351	17.4524	22.8365	5.52574e-05	0.0161663
MYD88	0.545963	16.1962	22.7979	5.58614e-05	0.0161663
NUP58	-1.88295	17.1336	22.4351	6.18907e-05	0.0167917
YEATS2	-1.454	16.9374	21.1678	8.91099e-05	0.0216319
OAS1	1.68616	16.4828	20.9671	9.44946e-05	0.0216319
FAM208A	1.32923	15.179	20.9604	9.468e-05	0.0216319
HLA-F	1.04173	17.0421	20.1505	0.000120312	0.0250974
ATP5E;ATP5EP2	0.412227	18.7146	20.12	0.000121411	0.0250974
SDHD	0.546825	15.0035	19.6293	0.000140701	0.0277628
ASPH	0.401425	20.0941	19.4637	0.000147936	0.0279214
DDX58	1.27103	18.4019	19.2894	0.000155983	0.0282135
SCD	1.04695	14.0724	18.9751	0.000171723	0.0298179
OAS3	1.08966	19.265	18.5811	0.000193905	0.0323747
GTPBP1	0.399827	17.8865	17.2244	0.00029731	0.0466769
STAT2	0.934577	17.7433	17.1852	0.000301072	0.0466769
SP100	0.741537	17.7212	16.9704	0.000322604	0.0470812
DTD1	-0.32163	16.9283	16.936	0.0003262	0.0470812
SNRNP27	-0.630462	15.3036	16.8424	0.000336217	0.0470812
TRIM38	1.39395	14.1685	16.4589	0.000380862	0.0516663
ELP3	-1.31345	21.4074	16.3079	0.000400161	0.0526393
WDR73	-0.60933	15.5126	16.1792	0.000417442	0.0532976
IFI16	0.541423	20.5803	15.6557	0.000496502	0.0615804
PRNP	0.52267	16.031	15.5112	0.000521079	0.0620148
TRIM56	0.362306	16.4585	15.4449	0.000532789	0.0620148
TYRP1	-1.01516	19.456	15.3891	0.000542862	0.0620148
BST2	1.39546	16.6713	15.236	0.000571573	0.0636205
RBM12	-0.334923	19.6064	15.0063	0.000617779	0.0670444
RFC3	0.281258	15.724	14.8412	0.000653482	0.0691376
LRRC8C	0.292864	16.733	14.7727	0.000668919	0.0691376
PSMB8	0.331158	18.2733	14.5817	0.000714146	0.0720956
MAP7D1	-0.915872	16.7463	14.161	0.000825849	0.0802233
TOMM70	0.265097	20.2272	14.141	0.000831617	0.0802233
CMTR1	0.458411	15.795	13.7055	0.000968449	0.0913922
SLC25A22	0.41731	17.3015	13.5401	0.00102664	0.0939935
TRMT112	-0.349421	16.711	13.4556	0.00105781	0.0939935
ZC3HAV1	0.434763	19.3928	13.3986	0.00107945	0.0939935
FNBP4	0.633873	14.2731	13.3903	0.00108262	0.0939935
HIKESHI	-0.326376	14.9921	13.2788	0.00112642	0.0946713
PTPRB	-1.1426	15.5736	13.2599	0.00113405	0.0946713
NUP153	-1.11883	18.7645	13.1498	0.0011795	0.0957034
TMEM175	0.603528	14.7024	13.0803	0.00120922	0.0957034
LUC7L3	0.524281	18.0038	13.0726	0.00121255	0.0957034
RABL6	-0.281033	18.6501	12.9728	0.0012568	0.0973652
SPATS2L	0.590602	19.0614	12.8807	0.00129913	0.0973652
MANBA	-0.894078	17.507	12.8769	0.00130089	0.0973652
MIEN1	-0.49197	17.8634	12.7462	0.0013638	0.100344
TRIM22	0.346643	17.9986	12.6243	0.0014254	0.101395
JMJD7	-0.660116	16.0991	12.6094	0.00143316	0.101395
NCLN	0.284909	18.4644	12.4841	0.00150005	0.101395
TAGLN3	-1.58883	15.5178	12.4776	0.00150361	0.101395
NRDC	-0.257855	19.862	12.4631	0.00151157	0.101395
DNAJC5	0.326632	16.7481	12.451	0.00151825	0.101395
GBP5	-0.572689	17.3137	12.2214	0.00165151	0.108624
C2CD5	-0.482175	16.5885	11.9272	0.00184097	0.119278
PTPRK	-1.02462	17.6532	11.8646	0.0018843	0.12029
PATJ	-1.1514	19.0659	11.5466	0.00212186	0.132132
PFDN6	-0.32985	16.6081	11.4896	0.0021678	0.132132
NID2	-0.414346	19.2612	11.4066	0.00223654	0.132132
VPS33A	1.47625	17.5745	11.3878	0.00225249	0.132132
MTFR1L	0.575565	12.5686	11.3869	0.00225321	0.132132
MCCC1	0.279576	19.4305	11.3666	0.00227058	0.132132
GDE1	-1.75879	14.1321	11.3523	0.00228285	0.132132
ACYP1	-0.527652	15.7959	11.3021	0.00232655	0.132889
LSM3	-0.598499	15.9785	11.2084	0.00241059	0.135671
MAP1B	-0.525523	17.0383	11.1789	0.00243776	0.135671
HBS1L	0.415764	15.552	11.0341	0.00257585	0.141541
C11orf54	-0.384479	19.1825	10.8215	0.00279419	0.15162
ATP6V0A1	-0.437765	17.5018	10.6568	0.00297708	0.157504
NUP210	0.424746	17.8945	10.6364	0.00300071	0.157504
PITHD1	-0.316354	17.5083	10.6086	0.00303307	0.157504
APOO	0.419749	17.5875	10.5961	0.00304776	0.157504
TREX1	0.650074	15.2056	10.5503	0.00310231	0.157866
PML	0.479405	20.2428	10.5294	0.00312749	0.157866
ANKFY1	0.234381	18.5151	10.44	0.00323805	0.160938
REEP6	0.859752	17.5761	10.4126	0.00327271	0.160938
HSP90AA1	-0.234603	24.9042	10.3916	0.00329957	0.160938
TIMMDC1	0.321122	15.6976	10.327	0.00338368	0.163206
NUP43	-1.07905	16.0937	10.2638	0.00346834	0.164507
PYGM	0.253612	18.38	10.2505	0.00348644	0.164507
DDX60	0.92756	18.5101	10.193	0.00356585	0.164645
EIF3M	0.171799	19.4398	10.1153	0.00367621	0.164645
TBL2	0.281488	16.3989	10.0992	0.00369959	0.164645
PPP4R1	-0.422072	18.3096	10.0935	0.00370789	0.164645
RHOT1	-0.399334	19.7589	10.0887	0.00371492	0.164645
PTBP1	0.378893	22.6308	10.0873	0.00371694	0.164645
MOB4	0.3979	17.256	10.0497	0.00377239	0.165414
ERP29	-0.258259	21.6487	9.93697	0.00394397	0.171208
ENPP4	-0.441361	15.022	9.86994	0.00405003	0.172576
DYNLRB1	-0.355537	17.9519	9.86435	0.00405901	0.172576
RPS27A	0.933411	16.9007	9.81562	0.00413824	0.172576
USP8	-0.735228	16.8242	9.81447	0.00414014	0.172576
GNAS	-1.05592	14.1762	9.79381	0.00417426	0.172576
RBKS	-0.614896	17.768	9.66023	0.00440232	0.180288
PTPRG	0.313724	14.5982	9.5948	0.00451896	0.181886
PAFAH1B3	-0.355786	19.3269	9.56734	0.00456889	0.181886
KARS	0.204493	20.5539	9.55761	0.00458674	0.181886
XPO5	-0.549929	17.0312	9.54425	0.00461135	0.181886
HEXB	-0.263699	20.153	9.52298	0.00465084	0.181886
PTBP3	0.523139	18.6773	9.48132	0.00472927	0.182139
URM1	-0.759466	14.6458	9.45359	0.00478226	0.182139
NBN	0.369057	15.7027	9.4531	0.0047832	0.182139
PICALM	0.261447	18.5627	9.39436	0.00489763	0.184875
UBE2L6	0.882901	16.5091	9.32369	0.00503925	0.188581
TXN	-0.574772	23.1044	9.19904	0.00530003	0.192857
ASH1L	-1.00979	17.6779	9.18872	0.00532226	0.192857
BSG	0.266008	20.703	9.17614	0.00534949	0.192857
PGLS	-0.318375	20.893	9.17005	0.00536275	0.192857
PLXND1	-0.82652	19.4138	9.15337	0.00539921	0.192857
RAB6B	0.410454	16.2986	9.13855	0.00543182	0.192857
CEP170	0.328384	16.9256	9.1238	0.00546449	0.192857
PLCB4	-0.407276	19.1844	9.09159	0.0055366	0.193826
DHX58	-0.634431	14.286	9.0644	0.00559828	0.194396
GLOD4	-0.391072	20.5713	9.04512	0.00564245	0.194396
PFN2	-0.37196	19.8721	8.99679	0.00575488	0.196708
CIT	0.698341	14.8806	8.90796	0.00596793	0.202397
NPC2	-0.398047	20.7642	8.82886	0.00616489	0.206389
ARFIP1	-0.298274	19.6236	8.82262	0.00618074	0.206389
PPP1CB	-0.202381	19.8056	8.78065	0.00628838	0.208381
OAS2	0.841845	21.4141	8.7065	0.00648363	0.213223
ATP5A1	0.251301	24.0595	8.66578	0.00659365	0.215211
GPX1	-0.273919	21.586	8.62578	0.00670371	0.21717
WDFY1	0.31244	17.8147	8.57362	0.00685022	0.218943
PLEKHG3	1.27588	16.2406	8.57043	0.0068593	0.218943
ATP6V1F	-0.224749	18.2972	8.5475	0.0069249	0.219423
SAR1A	0.299188	17.5659	8.49049	0.00709101	0.221792
AKAP8L	0.257997	17.1783	8.47249	0.00714436	0.221792
AK1	-0.440819	21.6546	8.43431	0.00725894	0.221792
TRIM21	0.479952	17.8462	8.43216	0.00726545	0.221792
EPDR1	-0.363089	15.5393	8.42852	0.0072765	0.221792
NUDC	-0.348643	21.9269	8.40508	0.00734802	0.221792
LRG1	-0.717106	16.1904	8.40206	0.00735731	0.221792
FAM50A	-0.277151	14.7058	8.38343	0.00741477	0.221983
RP2	-0.373417	19.7281	8.33899	0.00755387	0.223846
RBL1	-0.627641	17.5867	8.3307	0.00758012	0.223846
FLG	0.808262	17.6805	8.28523	0.00772595	0.224369
PRKAA1	0.199616	17.9303	8.26641	0.00778721	0.224369
CCDC93	0.781484	18.1749	8.26119	0.00780427	0.224369
UBXN7	-0.413375	16.4569	8.25479	0.00782529	0.224369
RPL9	0.236708	21.7597	8.24192	0.0078677	0.224369
PDCD6	-0.183988	19.0547	8.22976	0.00790798	0.224369
UBE2V1	-0.284403	17.7158	8.17434	0.00809455	0.228172
BPI	0.793139	17.8436	8.01962	0.00864126	0.242011
ARMT1	-0.257827	17.6198	7.93155	0.00897033	0.249617
EIF4A1	0.168853	21.4893	7.89179	0.00912335	0.252258
DCPS	-0.29173	18.4344	7.84924	0.0092903	0.252933
EPM2AIP1	0.183115	16.375	7.84158	0.00932069	0.252933
HTRA2	-0.224183	16.1354	7.82782	0.00937556	0.252933
PITPNB	-0.265476	18.6353	7.81476	0.009428	0.252933
DBI	-0.728968	17.9583	7.80282	0.00947622	0.252933
PITPNA	-0.189924	19.174	7.7976	0.00949735	0.252933
ADPGK	0.298576	16.5979	7.77797	0.00957742	0.25351
SDC4	-0.286963	17.9075	7.74963	0.00969424	0.255047
CRKL	-0.297308	20.7932	7.61988	0.0102495	0.265084
OCLN	0.361183	16.9764	7.59443	0.0103624	0.265084
IFIT3	1.13019	19.4897	7.58672	0.0103968	0.265084
GNS	-0.360754	18.4209	7.57612	0.0104445	0.265084
ATP5O	0.302032	20.4832	7.57599	0.0104451	0.265084
PPIB	0.262883	21.4761	7.55186	0.0105543	0.265084
DNAJB6	-0.401092	17.5082	7.53312	0.0106401	0.265084
GPR89A;GPR89B	-0.388457	18.5425	7.52823	0.0106625	0.265084
NBEAL2	0.316693	18.4273	7.52784	0.0106643	0.265084
UBE2G1	-0.32989	15.3849	7.51029	0.0107455	0.265084
PTRH2	0.278963	15.7702	7.48929	0.0108435	0.265084
ALG2	0.284742	17.4771	7.48518	0.0108628	0.265084
FAM169A	0.44353	14.0471	7.48374	0.0108696	0.265084
MRPL49	-0.181356	16.578	7.46953	0.0109366	0.265229
RXRA	0.389271	14.6553	7.44957	0.0110316	0.265551
MT-ATP6	0.221744	17.8055	7.44108	0.0110723	0.265551
IRF6	0.166829	19.3105	7.42489	0.0111502	0.265952
HMOX2	0.204781	17.8362	7.35658	0.011486	0.272463
SLC9A1	0.370264	13.8697	7.32515	0.0116442	0.274197
UBE4A	-0.193625	17.7921	7.31481	0.0116967	0.274197
RAPH1	0.328225	17.8686	7.30466	0.0117486	0.274197
SMU1	0.291879	18.0524	7.26928	0.0119313	0.276971
ZZEF1	-0.980231	18.6045	7.25501	0.0120058	0.27722
GADD45GIP1	-0.615509	16.7281	7.19572	0.0123211	0.282995
INF2	0.302	18.6941	7.11977	0.0127383	0.291038
PPP1R14B	-0.359817	16.8442	7.10284	0.0128334	0.291675
PRDX2	-0.264414	22.6208	7.06521	0.0130475	0.294221
PKN1	-0.591385	17.1825	7.05724	0.0130935	0.294221
KRT9	0.638453	23.7291	7.04529	0.0131625	0.294221
ADI1	-0.470809	15.0254	7.02709	0.0132685	0.294221
CTNNA2	0.561209	17.4862	7.0116	0.0133594	0.294221
RPLP0	0.250251	19.5644	7.00182	0.0134172	0.294221
ALDH4A1	0.2487	20.5052	7.00137	0.0134199	0.294221
CORO7	-0.213974	17.8091	6.98281	0.0135303	0.295151
GSK3B	0.197738	16.5804	6.94079	0.013784	0.298599
KPNB1	0.213536	22.0433	6.93049	0.0138469	0.298599
SGPL1	0.2635	17.8775	6.92271	0.0138947	0.298599
PPP1CA	-0.196355	18.3604	6.87457	0.0141944	0.298979
TBC1D4	0.414571	17.7454	6.8607	0.014282	0.298979
LRRC41	-0.274433	16.8389	6.81597	0.0145687	0.298979
CSDE1	-0.198787	19.8623	6.80358	0.0146492	0.298979
VAV2	-0.24843	16.8733	6.80284	0.0146541	0.298979
GSR	-0.212771	22.0974	6.80108	0.0146655	0.298979
ABRACL	-0.458493	16.9998	6.79972	0.0146744	0.298979
ZFPL1	0.258897	15.4897	6.78124	0.0147956	0.298979
MCM3	0.413188	18.1361	6.77535	0.0148345	0.298979
TMED2	0.243545	19.4225	6.7472	0.0150219	0.298979
CTNNA1	0.261299	22.4939	6.73967	0.0150724	0.298979
CSTA	-0.76508	20.8437	6.73874	0.0150787	0.298979
IDE	-0.281574	20.1723	6.73719	0.0150891	0.298979
MEMO1	-0.264197	18.6373	6.7186	0.0152149	0.298979
HPRT1	-0.320445	17.5327	6.6995	0.0153452	0.298979
ATP5F1	0.239767	20.3271	6.68809	0.0154237	0.298979
RBM15	0.361858	16.5477	6.68329	0.0154569	0.298979
UFM1	0.326184	16.8403	6.68316	0.0154578	0.298979
WBP2	-0.217742	16.1862	6.68245	0.0154627	0.298979
OVCA2	0.221162	15.6133	6.67996	0.0154799	0.298979
SLFN5	0.247703	19.3279	6.66335	0.0155954	0.298979
CKAP4	0.349104	20.6813	6.6411	0.0157516	0.298979
PSMD7	0.286726	18.9201	6.63796	0.0157738	0.298979
HDDC2	-0.4055	17.1381	6.63715	0.0157795	0.298979
PDS5A	-0.39987	19.1565	6.63628	0.0157857	0.298979
UFC1	-0.301931	19.1089	6.6151	0.0159363	0.298979
VPS13C	-0.553195	20.0884	6.61478	0.0159386	0.298979
SLMAP	0.332456	15.8532	6.61199	0.0159586	0.298979
NAA10	-0.319584	16.4926	6.60965	0.0159753	0.298979
LSM8	-0.267424	16.4054	6.6092	0.0159786	0.298979
SNAPIN	-0.197024	14.9646	6.53792	0.0164988	0.302471
EMD	0.732845	18.7277	6.50566	0.0167403	0.302471
DYNLT1	0.262704	17.0548	6.49813	0.0167972	0.302471
RHOG	0.249858	18.0813	6.48892	0.0168671	0.302471
UNC119B	-0.358468	16.4634	6.48734	0.0168791	0.302471
PFN1	-0.259056	23.1022	6.48702	0.0168815	0.302471
DNAJC16	-0.575156	15.2351	6.48109	0.0169268	0.302471
AHCTF1	0.474058	13.9868	6.47696	0.0169584	0.302471
PSAP	-0.444257	21.4127	6.46113	0.01708	0.302471
DEF6	0.408105	14.7737	6.46077	0.0170828	0.302471
DARS2	-0.172043	19.0561	6.45889	0.0170973	0.302471
PDCD5	-0.348587	17.6048	6.4583	0.0171018	0.302471
CNP	0.368518	19.8063	6.42885	0.017331	0.302471
FLOT2	0.410476	18.3166	6.42616	0.0173521	0.302471
MRPS18B	-0.208955	17.3791	6.42584	0.0173546	0.302471
PIK3R4	0.662807	17.5049	6.42427	0.0173669	0.302471
UBE2K	-0.205908	18.6981	6.42004	0.0174002	0.302471
CPSF1	0.21256	19.1558	6.4176	0.0174194	0.302471
PPP1CC	-0.268963	16.8266	6.40561	0.0175142	0.302906
GARS	-0.186434	19.8671	6.37722	0.0177409	0.303402
SLC12A2	-0.634277	20.8435	6.37626	0.0177487	0.303402
ARHGDIA	-0.204284	21.4867	6.37577	0.0177526	0.303402
GNB2	-0.218055	20.1127	6.35489	0.0179216	0.304611
ENDOD1	0.31289	18.6182	6.34118	0.0180335	0.304611
MTAP	-0.227338	19.4695	6.34113	0.0180339	0.304611
MYCBP	-0.35899	18.5987	6.32655	0.0181537	0.304782
CLIC1	-0.230857	23.3291	6.31097	0.0182827	0.304782
TRAFD1	0.493418	15.9511	6.29807	0.0183903	0.304782
COX5A	-0.260159	19.3912	6.29526	0.0184138	0.304782
ASS1	0.229837	22.0447	6.29515	0.0184147	0.304782
RIN1	-0.574898	17.8824	6.28913	0.0184652	0.304782
YIF1B	0.346296	15.246	6.2639	0.0186786	0.306932
HSPH1	-0.185687	22.5973	6.24402	0.0188486	0.306932
AAK1	-0.240645	18.7165	6.24264	0.0188605	0.306932
TRMT1	0.295887	13.5975	6.23762	0.0189038	0.306932
GNG5	0.623028	17.3249	6.23238	0.018949	0.306932
TRAP1	-0.224595	23.1168	6.20749	0.0191655	0.309285
LRP10	1.48958	16.2908	6.14408	0.0197297	0.315759
PSMA6	-0.225783	21.1385	6.13278	0.0198321	0.315759
NUMB	0.149065	17.6958	6.13143	0.0198444	0.315759
GATAD2A	0.331605	15.9973	6.12996	0.0198577	0.315759
HADH	-0.195051	20.3336	6.08907	0.0202339	0.320566
ITGA3	0.237153	19.4805	6.07879	0.0203296	0.320669
GAMT	-0.868356	17.3212	6.07254	0.0203881	0.320669
CCDC9	-0.248521	16.2478	6.06258	0.0204816	0.320977
HSP90AA4P	-0.398577	20.1548	6.02332	0.0208551	0.322779
PNPT1	0.338859	18.4185	6.01947	0.0208922	0.322779
PSMB10	0.224277	18.6034	6.0181	0.0209053	0.322779
DPY30	-0.267592	17.0639	6.00709	0.0210116	0.322779
USP4	-0.313849	18.4941	6.00645	0.0210178	0.322779
PKP4	-0.559152	18.9262	5.99898	0.0210904	0.322779
GGPS1	-0.316732	16.4493	5.99624	0.0211171	0.322779
CSTB	-0.53982	19.8953	5.98202	0.0212561	0.323763
UQCRH	-0.674248	14.3516	5.96304	0.0214432	0.325472
ARRB2	-0.227507	15.2162	5.92032	0.021871	0.328618
TSPAN13	0.221211	14.9182	5.91674	0.0219073	0.328618
INTS3	0.248046	15.7983	5.91265	0.0219488	0.328618
MRE11A	-0.189457	17.4516	5.90544	0.0220222	0.328618
SYNPO	0.373808	13.2237	5.90258	0.0220514	0.328618
NME1	-0.244664	18.0823	5.89278	0.0221518	0.328618
PTBP2	0.339715	19.1644	5.88416	0.0222405	0.328618
MAVS	0.356272	19.1589	5.88265	0.0222561	0.328618
LEMD3	0.245785	16.0838	5.85708	0.0225217	0.328718
GSPT1	0.173216	18.7197	5.84796	0.0226173	0.328718
CCDC58	-0.316278	16.4227	5.83953	0.022706	0.328718
CMPK1	-0.300587	21.805	5.83886	0.0227131	0.328718
SMARCD1	-1.17765	17.5353	5.83431	0.0227611	0.328718
CUEDC2	-0.363156	19.8787	5.82432	0.0228671	0.328718
GSTP1	-0.263181	26.1355	5.81948	0.0229187	0.328718
RPL36	-0.328662	19.2124	5.81766	0.022938	0.328718
TST	0.176883	20.1734	5.81707	0.0229444	0.328718
ITPR3	0.243773	18.9131	5.8075	0.0230467	0.329098
SNX12	-0.310848	17.3034	5.79682	0.0231616	0.329654
MDK	0.376443	15.0058	5.77306	0.0234194	0.331625
NLE1	0.250175	18.3507	5.76999	0.0234529	0.331625
ARL3	-0.314271	19.487	5.74648	0.0237115	0.332465
PIR	-0.248537	17.554	5.7402	0.0237812	0.332465
UQCRC2	0.37991	21.293	5.72874	0.0239087	0.332465
SLIRP	0.272383	16.2145	5.71393	0.0240748	0.332465
HNRNPM	0.340612	22.8421	5.71203	0.0240961	0.332465
CPOX	-0.274868	18.3336	5.70296	0.0241986	0.332465
EXD2	0.19274	16.7416	5.69442	0.0242954	0.332465
EPHA2	0.246042	18.3004	5.6798	0.0244622	0.332465
LSM1	-0.270655	15.9454	5.67501	0.0245172	0.332465
FAU	-0.591561	17.7791	5.67484	0.0245191	0.332465
SUPT5H	0.174939	19.2954	5.6748	0.0245195	0.332465
RAB6C	-0.489082	16.1416	5.67221	0.0245493	0.332465
TSC2	-0.224437	16.9149	5.65826	0.0247103	0.332465
AIMP2	0.27639	19.139	5.6576	0.0247179	0.332465
HSPE1	-0.271408	21.4871	5.65729	0.0247215	0.332465
SSR4	0.17734	18.8662	5.6559	0.0247376	0.332465
CSNK2B	-0.184428	19.4107	5.62627	0.0250839	0.336077
AGFG1	0.543732	16.236	5.61963	0.0251622	0.336089
AHCYL1	0.175169	17.8908	5.60527	0.0253325	0.336746
ZNF326	0.516492	18.0556	5.5914	0.0254982	0.336746
CHP1	-0.290614	17.2824	5.58432	0.0255832	0.336746
PANK2	0.237984	14.3183	5.58305	0.0255985	0.336746
AIDA	0.157872	18.8674	5.58299	0.0255992	0.336746
GALNS	-0.287718	14.8615	5.57443	0.0257025	0.337084
SEC22B	0.237855	20.2594	5.55545	0.0259333	0.339085
EIF3D	0.214443	20.0979	5.52788	0.0262726	0.341756
RASA1	-0.262806	17.1788	5.5238	0.0263232	0.341756
RIC1	-0.366628	17.3239	5.51648	0.0264141	0.341756
LYAR	-0.694931	15.1599	5.51342	0.0264524	0.341756
RBM14	0.353549	19.5221	5.50525	0.0265546	0.342058
RAB13	-0.479518	18.493	5.48721	0.0267819	0.343965
MAPK8IP3	-0.614349	16.9572	5.47993	0.0268742	0.344133
SCAMP3	0.326327	17.766	5.472	0.0269751	0.344409
PMM2	-0.237605	17.8941	5.44884	0.0272724	0.347183
CLASP1	0.384527	13.0488	5.43935	0.0273953	0.347728
FAM188A	-0.613673	15.0071	5.42233	0.0276171	0.349522
PABPC1	0.568792	20.0847	5.39346	0.0279981	0.352388
SPCS2	0.186031	17.9027	5.39287	0.0280059	0.352388
RAB1B	0.183282	18.6518	5.38379	0.028127	0.352485
MRPL15	-0.298648	16.6928	5.38012	0.0281761	0.352485
RAB10	0.140587	20.9308	5.36211	0.0284183	0.353184
FLRT3	0.243913	16.1576	5.35899	0.0284606	0.353184
NUBPL	0.24439	14.905	5.34774	0.0286133	0.353184
EFNB1	0.576494	14.7183	5.34748	0.0286168	0.353184
IFI35	-1.04113	18.0293	5.34371	0.0286682	0.353184
FNTA	-0.216934	18.4296	5.33159	0.0288341	0.353184
HRSP12	-0.298259	15.1356	5.32887	0.0288715	0.353184
RBM34	0.796997	15.0603	5.31386	0.0290787	0.353184
CUTA	-0.44971	19.3372	5.30822	0.0291571	0.353184
LSR	0.198772	18.1163	5.30555	0.0291943	0.353184
RRM2B	-0.261149	17.0678	5.3012	0.0292549	0.353184
RAD50	0.174967	19.8075	5.30022	0.0292685	0.353184
SNRPE	-0.310034	21.8962	5.29871	0.0292896	0.353184
STAT6	0.302534	19.0535	5.28348	0.0295034	0.353377
MBNL1	0.540107	15.9791	5.28321	0.0295072	0.353377
LGALS8	0.30665	16.4443	5.28018	0.0295499	0.353377
AIM1	-0.208801	19.1598	5.27182	0.0296681	0.353817
RAB25	0.185392	19.5595	5.24912	0.0299918	0.354339
IKBKG	-0.273396	17.9101	5.24731	0.0300178	0.354339
UNC93B1	0.227379	18.5148	5.24725	0.0300187	0.354339
PDLIM5	0.307941	19.861	5.24587	0.0300384	0.354339
MKI67	-0.20349	20.4029	5.20011	0.030704	0.361209
C14orf166	-0.196542	19.5833	5.18459	0.0309335	0.362925
SOD2	-0.464546	18.744	5.17281	0.0311089	0.363351
RACK1	0.189786	22.4075	5.16814	0.0311788	0.363351
CDC37	-0.18376	20.0442	5.16533	0.0312209	0.363351
CARS2	0.259076	19.7123	5.1434	0.0315518	0.36591
NUDCD2	-0.4353	16.289	5.13291	0.0317113	0.36591
CMPK2	0.722975	17.7738	5.1313	0.031736	0.36591
TMLHE	-0.671105	14.6948	5.12855	0.031778	0.36591
VBP1	-0.253497	17.7854	5.11975	0.0319128	0.36649
HSDL1	-0.253957	16.5299	5.11203	0.0320317	0.366636
SRM	-0.274535	17.5787	5.10797	0.0320944	0.366636
SLC25A6	0.314301	18.5426	5.09936	0.0322279	0.367054
DDX3X	0.158891	18.9147	5.09472	0.0323001	0.367054
IPO9	-0.179721	18.1712	5.07457	0.0326156	0.369671
SRPRA	0.236965	16.8419	5.05395	0.0329419	0.371962
MCM2	-0.33146	16.9266	5.04871	0.0330255	0.371962
NT5C3A	0.436623	17.8151	5.04429	0.0330962	0.371962
NGFR	0.282419	16.8229	5.03685	0.0332153	0.371962
ARPC1B	0.197338	20.1432	5.02574	0.0333943	0.371962
EIF2B2	-0.519266	17.8397	5.02494	0.0334072	0.371962
JAK1	0.433448	14.1359	5.02067	0.0334763	0.371962
EHBP1L1	0.314424	15.8664	5.01553	0.0335598	0.371962
XPOT	-0.178668	17.6133	5.01374	0.0335888	0.371962
RRP1B	0.244911	14.3771	5.0028	0.0337673	0.372987
RSRC2	0.26921	14.8092	4.99208	0.0339432	0.373132
SLC25A5	0.176814	20.7038	4.9851	0.0340582	0.373132
ARHGEF7	0.347216	16.4082	4.98309	0.0340915	0.373132
ITPR2	0.379681	17.5014	4.98111	0.0341243	0.373132
CEP97	0.218363	15.9779	4.96559	0.0343822	0.37342
TAP1	0.555307	18.0442	4.96432	0.0344034	0.37342
FYN	0.286784	21.3431	4.96017	0.0344728	0.37342
EFHD2	-0.250519	19.9708	4.95886	0.0344947	0.37342
BET1L	0.299353	14.1848	4.95028	0.0346387	0.374046
C20orf27	-0.27947	14.8703	4.94176	0.0347825	0.374103
AGK	0.214671	18.1817	4.93835	0.0348402	0.374103
ARL6IP1	0.166216	16.548	4.92578	0.0350538	0.374103
NAGLU	0.653004	18.3921	4.9256	0.0350569	0.374103
PCBD1	-0.364465	18.5811	4.91973	0.0351571	0.374103
RPL35A	-0.244709	19.3355	4.9137	0.0352605	0.374103
TRMT10C	0.148364	18.1877	4.90974	0.0353286	0.374103
RBM39	0.285908	18.4752	4.90596	0.0353936	0.374103
IFIT2	0.898402	18.4073	4.89472	0.0355878	0.374103
PLCH2	0.258247	16.1972	4.89425	0.0355961	0.374103
SLC27A4	0.210508	16.1121	4.89027	0.0356651	0.374103
MPP7	-0.203711	17.9924	4.88953	0.0356781	0.374103
CPSF6	-0.185032	19.0624	4.85401	0.0363017	0.378899
POTEI	0.670699	21.7373	4.84535	0.0364556	0.378899
CDC42BPA	-0.381855	17.4185	4.84511	0.0364598	0.378899
QTRT1	-0.230041	17.5172	4.84372	0.0364847	0.378899
REXO2	-0.334852	17.6278	4.82231	0.0368686	0.380885
TUBB3	0.329478	20.0365	4.82102	0.0368917	0.380885
DSC3	0.490376	20.0226	4.8184	0.0369391	0.380885
ZC3HC1	0.262257	15.2256	4.80661	0.0371529	0.381578
GALM	0.407065	17.7146	4.80501	0.0371821	0.381578
KDELC1	-0.31544	16.0992	4.79604	0.0373457	0.382353
CRBN	-0.293257	15.6194	4.78552	0.0375387	0.383425
CAD	0.158447	18.3192	4.77442	0.0377436	0.383818
TMEM205	0.258698	18.4118	4.77385	0.0377541	0.383818
SKP1	-0.32479	21.2279	4.76111	0.0379909	0.384307
BTK	-0.31092	15.4932	4.7595	0.0380208	0.384307
PTER	-0.484368	16.6609	4.75124	0.0381755	0.384307
RPS8	-0.212647	22.1865	4.74165	0.0383556	0.384307
ZC3H15	0.411856	19.834	4.72493	0.0386723	0.384307
SNX7	-0.195847	15.4028	4.7238	0.0386937	0.384307
CHD1L	0.332532	16.3232	4.72142	0.0387391	0.384307
GSTM4	-0.889812	14.3004	4.72119	0.0387434	0.384307
JUP	0.298818	22.5117	4.71587	0.038845	0.384307
PUDP	-0.311078	17.7202	4.71427	0.0388756	0.384307
ARMC10	0.243162	17.8388	4.71242	0.0389111	0.384307
KIAA1524	-0.437139	14.7051	4.70804	0.0389949	0.384307
AGO1	-0.539669	15.5326	4.69117	0.0393203	0.384307
PAPOLA	0.477143	18.5075	4.68919	0.0393586	0.384307
ARSA	-0.22712	20.374	4.68801	0.0393816	0.384307
CPD	-0.254887	19.1815	4.6867	0.0394071	0.384307
RIPK3	0.279652	14.8032	4.68354	0.0394685	0.384307
CASP6	-0.268113	13.9341	4.67024	0.0397281	0.384307
DCUN1D1	-0.410765	18.0938	4.66938	0.039745	0.384307
ALDOC	-0.264677	20.4297	4.66823	0.0397675	0.384307
UBR4	0.112659	20.9115	4.6654	0.039823	0.384307
HSP90AB1	-0.133978	24.0559	4.66466	0.0398376	0.384307
FARSA	0.230283	18.8895	4.65916	0.0399459	0.384307
MRPL10	-0.202513	16.5667	4.65215	0.0400845	0.384307
CTNNB1	0.244948	21.7529	4.64953	0.0401363	0.384307
ANKLE2	-0.340852	17.498	4.64926	0.0401417	0.384307
LYN	0.202515	18.8418	4.6467	0.0401924	0.384307
MRPL4	0.354977	15.8047	4.62031	0.0407202	0.388497
TCEB1	-0.256521	18.4602	4.60259	0.0410788	0.388905
CYB5B	0.212629	19.972	4.59891	0.0411538	0.388905
TAPBP	0.45678	18.4612	4.59824	0.0411674	0.388905
GDI1	-0.200969	21.4638	4.59585	0.0412163	0.388905
DHX16	0.247265	17.4473	4.59582	0.0412168	0.388905
GOLGB1	-0.175359	20.4097	4.59173	0.0413005	0.388905
DHX57	-0.498152	14.7547	4.58652	0.0414073	0.389064
CCT7	0.177316	22.3393	4.58217	0.0414966	0.389064
AKAP8	0.570283	16.851	4.56826	0.0417838	0.390442
EEF1A2	0.276093	22.3313	4.56397	0.0418729	0.390442
MLST8	0.492729	13.8406	4.56118	0.041931	0.390442
PKP3	0.274919	20.0076	4.55771	0.0420033	0.390442
MGEA5	-0.332565	19.7665	4.54495	0.0422702	0.391449
MYO9B	-0.217647	17.5355	4.54391	0.042292	0.391449
RPL14	-0.27598	20.5869	4.5342	0.0424967	0.392507
PRPF6	0.242318	18.3298	4.51776	0.0428455	0.393494
KDSR	0.146812	17.1146	4.51754	0.0428501	0.393494
PIGK	0.199139	16.6765	4.51422	0.0429211	0.393494
AHCY	-0.160431	22.3426	4.50709	0.0430737	0.393494
EHD4	0.288285	19.9812	4.50407	0.0431385	0.393494
CECR5	-0.378109	19.2394	4.50365	0.0431475	0.393494
DAPK1	-0.231275	15.9621	4.48059	0.0436462	0.396516
SYPL1	0.198075	20.695	4.47989	0.0436615	0.396516
HSDL2	0.306688	19.0479	4.47303	0.043811	0.397043
RBBP9	-0.273386	18.1942	4.4606	0.0440837	0.398087
EIF3H	0.110419	19.5676	4.45942	0.0441096	0.398087
SAMD9L	-0.497497	17.2006	4.45225	0.0442679	0.398687
NUDT5	-0.430837	21.2398	4.43984	0.0445431	0.399391
MRPS22	-0.188719	17.9869	4.43868	0.0445691	0.399391
PFDN2	-0.213852	17.4158	4.4363	0.0446221	0.399391
SMAD3	0.240584	15.3253	4.42846	0.0447973	0.399862
MCM6	-0.278627	17.9428	4.4247	0.0448817	0.399862
EIF2B1	0.187756	17.8832	4.42161	0.0449511	0.399862
COG7	-0.113152	17.5401	4.40482	0.0453306	0.400822
SUB1	-0.303662	20.1893	4.40438	0.0453406	0.400822
COG1	-0.411872	16.2487	4.40265	0.0453797	0.400822
MYEF2	0.202638	16.7515	4.40052	0.0454283	0.400822
FTO	0.300478	17.591	4.38668	0.0457445	0.402198
CDKN2AIP	0.240893	17.4488	4.38558	0.0457696	0.402198
DBN1	-0.35848	16.5512	4.36454	0.0462554	0.404786
PGRMC2	0.114941	19.2542	4.36392	0.0462699	0.404786
RTN1	0.244838	18.0107	4.3546	0.0464868	0.404786
THADA	0.399177	14.8077	4.3479	0.0466435	0.404786
NUFIP2	0.290224	16.1839	4.34582	0.0466925	0.404786
UROD	-0.216855	18.1193	4.33843	0.0468662	0.404786
PRPF40A	0.125929	19.0411	4.33619	0.0469189	0.404786
TRAPPC9	0.683785	21.741	4.33171	0.0470247	0.404786
TAGLN2	-0.212474	23.6423	4.33171	0.0470248	0.404786
SPTBN2	0.255307	20.3307	4.32862	0.0470979	0.404786
ANKRD35	0.268573	17.7512	4.32469	0.0471913	0.404786
VAC14	0.227581	17.2448	4.32229	0.0472482	0.404786
SRGAP2	-0.354894	16.3136	4.32111	0.0472763	0.404786
NCBP3	0.256633	15.767	4.31234	0.0474855	0.405244
UFSP2	0.1536	16.6034	4.30342	0.0476993	0.405244
XRCC5	0.217927	22.7103	4.30221	0.0477285	0.405244
KRT3	0.592038	17.5099	4.30045	0.0477707	0.405244
C18orf25	0.325967	13.8936	4.29278	0.0479558	0.405244
ITGB4	0.291953	20.8728	4.29038	0.0480139	0.405244
AGRN	0.304784	17.5343	4.28972	0.0480299	0.405244
WDR91	-0.220503	16.9938	4.28665	0.0481043	0.405244
HDLBP	0.123919	21.0453	4.28076	0.0482473	0.405244
LYPLAL1	-0.197186	17.5245	4.27291	0.048439	0.405244
PHPT1	-0.481963	16.3538	4.27281	0.0484412	0.405244
CWC25	-0.416501	17.3402	4.26587	0.0486114	0.405244
PRDX5	-0.264976	24.4582	4.26446	0.0486459	0.405244
ITGB5	0.327255	17.3718	4.26355	0.0486683	0.405244
MTR	-0.699321	15.9857	4.25989	0.0487584	0.405244
DPCD	-0.289738	19.1045	4.25623	0.0488488	0.405244
DYNLL2	0.309954	17.6923	4.25347	0.0489168	0.405244
FAM120A	0.2217	19.3872	4.24783	0.0490564	0.405626
COPZ1	-0.147198	18.7423	4.21695	0.0498289	0.41121
KIF21A	0.475146	19.1586	4.20424	0.050151	0.41121
CTSD	-0.138217	24.8093	4.20413	0.0501536	0.41121
SNTB2	0.231535	17.7476	4.20143	0.0502224	0.41121
DLD	-0.192228	20.6206	4.19884	0.0502883	0.41121
SNRPD3	-0.202543	20.4405	4.19838	0.0503001	0.41121
ADA	0.215374	15.9001	4.19382	0.0504166	0.411388
ADD3	0.158887	20.4427	4.18635	0.050608	0.411683
ARPC1A	0.185052	18.7439	4.17482	0.050905	0.411683
FDFT1	0.257562	18.34	4.17391	0.0509286	0.411683
SRP9	-0.221447	18.7218	4.17347	0.0509398	0.411683
SPAG7	-0.281325	17.6873	4.17114	0.0510002	0.411683
RPS6	-0.172084	20.9083	4.16794	0.0510832	0.411683
CHAMP1	0.272964	16.282	4.16531	0.0511516	0.411683
VKORC1L1	-0.216039	15.6374	4.163	0.0512115	0.411683
MAT2A	0.200338	20.8179	4.15704	0.051367	0.412125
CD38	0.616674	14.8633	4.15362	0.0514563	0.412125
CDK5	-0.224619	16.828	4.13866	0.0518492	0.414507
STOML2	0.221567	20.4685	4.12881	0.0521099	0.415825
PPIL4	-0.180785	16.1563	4.12371	0.0522455	0.416142
RAB7A	0.266904	21.1842	4.09921	0.0529021	0.420198
AP3S1	0.126305	17.3162	4.09718	0.0529569	0.420198
RAE1	0.234668	17.7008	4.09392	0.053045	0.420198
VAPB	0.147657	19.3765	4.07891	0.0534531	0.422621
WRNIP1	-0.289992	16.2975	4.07552	0.0535456	0.422621
GM2A	-0.33164	19.5292	4.06514	0.0538307	0.4241
FXR1	0.171671	18.914	4.05786	0.0540314	0.42491
TBC1D5	0.19745	16.797	4.03758	0.054595	0.426155
ATAD1	0.174437	17.2221	4.03448	0.0546816	0.426155
CLN5	-0.190398	16.0429	4.02576	0.0549264	0.426155
GSTK1	0.267735	20.3349	4.02444	0.0549637	0.426155
UQCRB	-0.223274	18.9477	4.02203	0.0550317	0.426155
NAPA	0.207197	19.6172	4.01733	0.0551644	0.426155
ACO1	-0.274953	19.3405	4.01555	0.0552147	0.426155
IMUP	-0.398111	17.1117	4.01552	0.0552157	0.426155
AP1B1	0.15225	20.5783	4.01155	0.0553282	0.426155
PBRM1	-0.244344	18.2637	4.00976	0.055379	0.426155
ANXA2	0.189669	25.13	4.00973	0.0553798	0.426155
GBA	-0.179043	18.7969	4.00131	0.0556197	0.426155
PCIF1	-0.480238	15.5453	3.9922	0.0558803	0.426155
NADK2	0.271026	16.227	3.98904	0.0559713	0.426155
PBDC1	-0.355642	18.0074	3.98612	0.0560551	0.426155
CLNS1A	0.657917	16.5312	3.98492	0.0560898	0.426155
DCAF7	-0.19202	16.7989	3.98406	0.0561147	0.426155
CDH3	0.200271	18.1015	3.98097	0.0562038	0.426155
NDUFA12	0.229987	19.6318	3.97919	0.0562551	0.426155
SUGP1	0.268537	15.4551	3.97729	0.0563102	0.426155
ATXN10	-0.156028	18.9492	3.97622	0.056341	0.426155
FABP5	-0.451585	22.2747	3.97536	0.0563662	0.426155
NIPSNAP3A	-0.366994	19.298	3.97255	0.0564476	0.426155
BOLA2	-0.410091	16.009	3.96405	0.0566948	0.426525
HEBP1	-0.231669	17.3675	3.96142	0.0567715	0.426525
FARSB	0.204333	19.5214	3.96074	0.0567914	0.426525
COPS5	0.148015	18.2426	3.95279	0.0570245	0.426728
NUP214	0.236691	17.4891	3.94694	0.0571964	0.426728
FMR1	0.158671	17.2078	3.94425	0.0572757	0.426728
NFIX	0.43376	14.0744	3.94337	0.0573018	0.426728
OSBP2	-0.211232	16.6144	3.94309	0.05731	0.426728
GPAA1	-0.21079	17.3276	3.93425	0.0575716	0.427942
CYCS	-0.238675	21.1861	3.92867	0.0577376	0.428277
BPGM	-0.277994	18.5968	3.92611	0.0578139	0.428277
IMPDH2	-0.161677	19.6312	3.92078	0.0579728	0.428722
CSRP1	0.360118	18.3535	3.91324	0.058199	0.429663
ARL6IP4	-0.195751	19.0774	3.90463	0.0584582	0.430053
ITM2B	0.499	15.9995	3.90451	0.0584619	0.430053
PCBP3	0.158376	19.0214	3.89921	0.0586222	0.430053
RHOA	0.291431	19.4406	3.89835	0.0586481	0.430053
KRT77	0.611488	21.0042	3.89265	0.0588213	0.430596
COL17A1	0.477169	17.924	3.88576	0.0590312	0.43069
CNOT3	-0.385468	15.928	3.8856	0.0590358	0.43069
GCDH	0.142807	17.249	3.87965	0.0592177	0.43069
RBM12B	1.17613	14.4766	3.87871	0.0592466	0.43069
MAGED2	0.241149	18.2379	3.87599	0.0593302	0.43069
GPKOW	0.67915	14.9329	3.87128	0.0594748	0.430848
BCL2L1	-0.215986	15.5029	3.86584	0.0596427	0.430848
ASAH1	-0.186254	22.7134	3.86561	0.0596498	0.430848
HECTD3	-0.204266	16.2038	3.85799	0.0598857	0.431489
NSF	0.102695	21.0111	3.85632	0.0599374	0.431489
NUBP2	0.256257	16.0466	3.85216	0.0600666	0.431704
COPS6	-0.126301	16.8366	3.84888	0.0601689	0.431724
QRICH1	0.436359	16.955	3.83546	0.0605893	0.43351
CWF19L1	0.212016	15.3736	3.83161	0.0607103	0.43351
VCP	-0.16288	24.6149	3.82718	0.0608501	0.43351
PLPP2	-0.359096	15.683	3.82526	0.0609107	0.43351
TOR1B	0.609388	13.8253	3.82446	0.0609361	0.43351
RPL27A	-0.231536	20.1394	3.8219	0.061017	0.43351
LRPAP1	-0.208188	16.8199	3.81387	0.0612719	0.43461
MANF	-0.162995	18.1266	3.79742	0.0617983	0.437628
CTNND1	0.230961	22.3714	3.79408	0.0619058	0.437676
ZNFX1	0.260445	15.3241	3.79033	0.0620264	0.437816
GSTM2	-0.302017	16.4455	3.77623	0.0624834	0.440186
TP53I11	0.241775	15.9042	3.77372	0.0625651	0.440186
HSD17B11	-0.22233	20.0354	3.76893	0.0627216	0.440573
RPL5	0.204286	21.4261	3.75985	0.0630192	0.441552
PPP1R7	-0.212391	19.5576	3.75847	0.0630643	0.441552
SPTLC2	0.185345	15.7902	3.74965	0.0633551	0.442821
EI24	-0.268761	15.5952	3.7468	0.0634497	0.442821
RPL6	-0.219414	21.0344	3.73783	0.0637474	0.443954
CEACAM5	-0.650642	16.2696	3.73575	0.0638165	0.443954
IFT27	-0.298889	18.3478	3.7245	0.0641929	0.445282
PFKM	0.139387	17.9606	3.72391	0.0642125	0.445282
COX5B	-0.306136	19.2618	3.7013	0.0649765	0.449409
CCDC53	-0.25091	15.6391	3.70017	0.0650147	0.449409
SERPINB1	0.355639	22.655	3.6929	0.0652628	0.450407
PLBD2	-0.226403	17.8731	3.68968	0.065373	0.450451
GAA	-0.160652	20.8752	3.68237	0.0656238	0.45067
PDAP1	-0.239784	18.6246	3.68068	0.0656819	0.45067
CACUL1	0.412888	14.5418	3.67969	0.0657162	0.45067
ATP5C1	0.174643	20.3097	3.6622	0.0663218	0.454106
TRPM4	0.24228	16.3775	3.65599	0.0665384	0.454127
EPHB2	0.206036	14.2137	3.65321	0.0666356	0.454127
WASL	-0.188078	17.0775	3.65281	0.0666494	0.454127
DDAH2	-0.30039	18.9494	3.65013	0.0667434	0.454127
TMX3	0.128843	18.6067	3.64007	0.0670973	0.455218
TRIM4	0.175858	20.0341	3.63961	0.0671135	0.455218
HRNR	0.725307	16.5401	3.62648	0.0675784	0.455394
TRAPPC3	-0.120674	17.7659	3.62547	0.0676143	0.455394
C12orf10	-0.213846	17.9771	3.62512	0.0676266	0.455394
ILK	0.16976	17.1825	3.6241	0.0676631	0.455394
IDH3G	0.174834	18.483	3.62098	0.0677743	0.455394
NDUFB7	0.399854	14.9737	3.62071	0.0677838	0.455394
P4HA1	-0.128908	17.2403	3.61819	0.0678737	0.455394
GGCT	-0.263129	20.1939	3.61425	0.0680147	0.455636
ARPP19	-0.330574	16.3546	3.60657	0.0682904	0.456778
VWA8	-0.456045	19.8559	3.60285	0.0684243	0.456969
ARL2	-1.21876	15.4298	3.59358	0.0687598	0.458142
TACSTD2	0.204498	22.6416	3.59216	0.068811	0.458142
URB2	0.828931	17.2696	3.58774	0.0689719	0.45851
COG2	0.22115	16.0627	3.58347	0.0691274	0.458841
KIF15	0.484909	17.9206	3.56442	0.0698262	0.462595
AGPAT3	-0.232945	16.5852	3.56226	0.0699061	0.462595
FAHD1	0.137118	17.7411	3.55733	0.0700885	0.462753
CHPF	0.386279	16.2104	3.5545	0.0701933	0.462753
AAAS	0.222994	17.1909	3.55298	0.0702497	0.462753
ABR	0.295403	17.3081	3.54486	0.070552	0.463692
CLU	-0.289673	19.796	3.54342	0.0706059	0.463692
PREB	0.212203	17.3671	3.53681	0.0708532	0.464126
TSNAX	-0.215946	16.8068	3.53317	0.07099	0.464126
VCPIP1	-0.153703	17.5374	3.53291	0.0709999	0.464126
MAN2A1	-0.22195	16.5316	3.53026	0.0710997	0.464126
ANP32B	-0.266765	19.9528	3.52225	0.0714017	0.464786
AK2	-0.203336	20.3725	3.5219	0.071415	0.464786
FAF2	0.116877	18.3741	3.5112	0.0718214	0.466401
FSD1L	-0.341695	15.8179	3.50696	0.0719831	0.466401
RAP2B	-0.295267	16.7357	3.5069	0.0719854	0.466401
COQ5	-0.157145	15.9272	3.49699	0.0723648	0.46816
SH3PXD2B	-0.18939	18.4051	3.49115	0.0725897	0.468916
RPL10A	0.183088	20.9633	3.48219	0.072936	0.469233
MTA2	0.307309	19.1316	3.48162	0.0729584	0.469233
GTF3C4	-1.07965	19.2718	3.4815	0.0729631	0.469233
CTBP1	0.20942	18.096	3.47374	0.0732645	0.470475
YWHAE	-0.176476	23.8984	3.46966	0.0734238	0.470801
IFT20	-0.304038	15.2703	3.46423	0.0736361	0.471466
DPYD	-0.584596	18.8116	3.45968	0.0738146	0.471539
SUGT1	-0.242332	20.096	3.45841	0.0738647	0.471539
SAR1B	0.208725	16.8679	3.45032	0.0741833	0.472877
LETM1	0.143536	20.1647	3.44539	0.0743786	0.473427
ARFGEF2	1.09133	20.9594	3.44059	0.0745691	0.473945
RAB9A	0.244858	16.849	3.43746	0.0746935	0.474041
FRYL	0.193268	14.843	3.43406	0.0748291	0.474209
PGM2L1	-0.217732	18.9564	3.42179	0.0753207	0.476006
EPPK1	0.248878	23.2804	3.42151	0.0753319	0.476006
ACAD10	0.188854	16.9951	3.40703	0.0759167	0.479003
HSPA14	-0.342396	15.3718	3.40421	0.0760312	0.47903
USP5	-0.157015	21.2916	3.39593	0.0763686	0.479164
BMS1	-0.243106	16.9488	3.39515	0.0764005	0.479164
TOMM20	0.336826	17.3847	3.39083	0.0765772	0.479164
PSMC6	-0.112082	20.3431	3.38678	0.0767433	0.479164
ARF5	0.115655	19.5949	3.38506	0.0768139	0.479164
ABCF3	-0.150748	17.6979	3.38481	0.076824	0.479164
COQ9	0.259834	16.5048	3.38479	0.0768252	0.479164
DNAJC3	-0.164694	18.9938	3.3634	0.0777104	0.48399
YTHDF2	0.216212	15.4038	3.35858	0.0779113	0.484391
SRP68	0.226802	22.1749	3.35651	0.077998	0.484391
TBXAS1	-0.176064	18.2853	3.35134	0.0782147	0.485043
ATRN	-0.133737	17.5312	3.33478	0.078913	0.488675
SCAMP1	0.166368	17.5376	3.32868	0.0791722	0.489582
TRIM28	0.175432	22.1871	3.32325	0.0794033	0.490181
SERPINA1	-0.284807	16.4043	3.32111	0.079495	0.490181
SEH1L	0.15548	16.8314	3.31739	0.0796543	0.490353
THOP1	-0.167115	19.5005	3.31259	0.0798602	0.490353
PTPN6	0.167996	18.5624	3.31255	0.0798617	0.490353
FLNC	0.267684	18.3066	3.30495	0.080189	0.491667
CD151	0.189526	17.5178	3.3007	0.0803727	0.492098
KRT6B	0.682453	16.2123	3.28746	0.0809485	0.494926
MPRIP	-0.418431	17.6648	3.28283	0.0811507	0.495465
MYOM2	-0.356014	18.5249	3.27865	0.0813338	0.495676
IAH1	-0.199335	16.7117	3.27683	0.0814137	0.495676
ECI1	-0.256394	20.0388	3.27326	0.0815707	0.495936
APRT	-0.165712	19.6726	3.26549	0.0819136	0.497217
GIT1	-0.23315	18.4304	3.2633	0.0820104	0.497217
SYNJ2BP	0.0987108	18.3135	3.25558	0.0823534	0.4986
ZW10	-0.827904	16.997	3.25193	0.0825161	0.498801
ARFIP2	-0.132375	16.7083	3.24941	0.0826283	0.498801
GOLT1B	-0.256022	16.3716	3.24711	0.0827314	0.498801
RHOT2	0.180073	18.3065	3.23669	0.0831988	0.500924
PSMD4	0.238607	19.0159	3.23161	0.0834279	0.501608
TYMP	0.473597	21.8038	3.22289	0.0838231	0.502411
RABGGTA	-0.180908	18.8959	3.22016	0.0839469	0.502411
HINT3	-0.195139	17.4279	3.21538	0.0841647	0.502411
CUL3	-0.137401	19.0617	3.21424	0.0842167	0.502411
TBCA	-0.363146	19.9813	3.21301	0.0842729	0.502411
NANS	-0.166989	22.0611	3.21205	0.0843167	0.502411
STIP1	-0.239768	22.0032	3.20948	0.0844343	0.502411
ALPL	0.440776	15.3705	3.20832	0.0844875	0.502411
C21orf59	-0.223462	17.5507	3.19966	0.0848852	0.504086
ABHD10	-0.135035	18.6971	3.19335	0.0851765	0.505125
CDC40	0.11744	15.5412	3.18847	0.0854027	0.505775
USP9X	0.086949	18.9115	3.17717	0.0859288	0.507605
DOCK10	-0.17726	17.6657	3.17422	0.0860664	0.507605
APPL1	-0.158314	18.1552	3.17277	0.0861347	0.507605
BAK1	0.238392	16.0851	3.17089	0.0862227	0.507605
ARFGAP2	0.469856	18.5924	3.16932	0.0862963	0.507605
GRHPR	0.243165	19.2324	3.16448	0.0865239	0.507944
NNT	0.219235	20.6532	3.16312	0.0865881	0.507944
PWP1	0.214799	15.3984	3.15969	0.0867495	0.508108
PDIA6	-0.145035	21.9362	3.15757	0.0868501	0.508108
RNPS1	0.312923	18.8772	3.14689	0.0873565	0.510383
DSG2	0.259791	20.3706	3.13976	0.0876968	0.510436
CELSR1	0.255739	14.761	3.13956	0.0877066	0.510436
DCXR	0.151189	18.6028	3.13828	0.0877675	0.510436
CECR1	0.758339	15.798	3.13313	0.0880145	0.510436
COPS7A	0.162348	16.6928	3.13239	0.0880503	0.510436
CAT	-0.169184	22.0276	3.13195	0.088071	0.510436
STEAP3	0.207056	16.3841	3.12588	0.0883633	0.511447
DNAJB2	-0.20567	16.1992	3.11861	0.0887149	0.512798
PTCD3	0.163897	18.3671	3.11563	0.0888597	0.512952
PSME3	-0.126434	17.7928	3.11171	0.08905	0.513121
PSMB2	-0.120251	20.084	3.10832	0.0892152	0.513121
LBR	-0.222065	17.1811	3.10694	0.0892822	0.513121
QSOX1	-0.281207	17.8217	3.10258	0.0894953	0.513121
ARRB1	-0.216058	17.334	3.10168	0.0895395	0.513121
PEPD	-0.199766	19.0792	3.10048	0.0895982	0.513121
DSG1	0.445578	15.4762	3.08806	0.0902091	0.515274
GRSF1	-0.11059	17.2154	3.08779	0.0902225	0.515274
MISP	0.206233	18.9059	3.08561	0.0903303	0.515274
CST3	-0.303983	16.2621	3.07717	0.0907491	0.516077
CRADD	-0.337232	13.7855	3.07602	0.0908063	0.516077
IFI44	0.794751	15.7883	3.07479	0.0908676	0.516077
PFKFB2	-0.234767	16.2316	3.0732	0.0909466	0.516077
SRSF3	-0.212813	20.6396	3.06884	0.0911642	0.516637
OAT	-0.147162	20.9927	3.06195	0.0915097	0.517677
EML3	-0.306294	17.8076	3.06042	0.0915863	0.517677
MACF1	0.150159	20.4538	3.04581	0.0923238	0.521167
GLIPR2	0.315617	19.2677	3.04159	0.0925381	0.521275
PTPN12	-0.43761	14.718	3.04071	0.0925831	0.521275
SLK	0.130792	20.4349	3.02982	0.0931389	0.522637
SPRYD4	-0.21811	16.7369	3.02767	0.093249	0.522637
C1orf123	-0.174738	16.9819	3.02753	0.0932565	0.522637
BCL10	-0.233172	14.6251	3.02317	0.0934805	0.522637
ARF6	0.155798	19.9434	3.02147	0.0935682	0.522637
COMMD4	0.172115	14.6278	3.01889	0.0937007	0.522637
UTP3	1.51049	20.6495	3.01782	0.0937561	0.522637
LNPEP	0.154866	18.5385	3.0172	0.0937882	0.522637
TBC1D22A	0.695496	15.9768	3.01321	0.0939945	0.52272
SHOC2	0.238562	14.8896	3.01123	0.0940972	0.52272
PBX2	-0.59749	15.2278	3.00747	0.0942922	0.52272
FBXO6	0.403083	14.0015	3.00719	0.0943067	0.52272
RDH14	0.120328	17.3991	3.00449	0.0944472	0.52272
DNAH9	-0.253857	18.4677	3.00299	0.0945255	0.52272
LCMT1	0.117071	17.6703	2.99965	0.0946996	0.523017
TRAPPC4	-0.257097	16.3954	2.99602	0.0948895	0.523053
ZNF428	-0.476897	17.6751	2.99363	0.0950142	0.523053
RPS17	0.200058	19.927	2.98941	0.0952361	0.523053
ZNF207	0.30945	18.203	2.98916	0.0952493	0.523053
IDH3A	-0.125581	19.2574	2.98803	0.0953087	0.523053
LSG1	-0.36664	14.9828	2.97608	0.0959395	0.525012
TMED5	-0.138528	18.6028	2.9735	0.0960766	0.525012
LEMD2	0.125377	18.6003	2.97255	0.0961268	0.525012
VIPAS39	-0.204247	14.5305	2.97212	0.0961495	0.525012
CC2D1A	-0.117025	17.8948	2.96946	0.0962909	0.525124
PITRM1	0.173691	19.2987	2.96653	0.0964471	0.525316
MTMR6	-0.168017	17.7401	2.9586	0.0968711	0.526588
SMN1	-0.263505	15.5117	2.9558	0.0970213	0.526588
TMPO	0.384152	19.037	2.95524	0.0970516	0.526588
VPS4B	-0.113113	18.5783	2.95311	0.0971658	0.526588
SND1	0.120625	21.2888	2.93831	0.0979658	0.52857
STRN4	0.231349	17.2396	2.93758	0.0980051	0.52857
OXSR1	0.263388	18.7409	2.93632	0.0980738	0.52857
MCM4	-0.391969	16.8772	2.93499	0.0981463	0.52857
GBP2	0.351529	15.0628	2.93429	0.0981843	0.52857
SLC16A1	0.224968	16.3378	2.93093	0.0983675	0.52857
HSPG2	-0.356648	18.0365	2.93063	0.0983839	0.52857
CETN3	-0.308892	15.3618	2.92234	0.0988371	0.529324
MUT	0.195451	19.0451	2.91939	0.0989994	0.529324
SDF2	0.381548	15.7662	2.91819	0.0990651	0.529324
GMFB	-0.269602	16.4691	2.91375	0.0993099	0.529324
TXLNA	0.17388	18.7911	2.91229	0.0993901	0.529324
MAP3K5	-0.327662	16.0478	2.90991	0.099522	0.529324
NUP98	0.13322	18.9701	2.90904	0.0995699	0.529324
ACAA1	0.169584	18.8356	2.90768	0.0996451	0.529324
ESD	-0.166762	21.0722	2.90727	0.0996678	0.529324
OARD1	-0.200595	14.5251	2.9059	0.0997436	0.529324
GTF3C1	0.290971	15.4252	2.90237	0.0999398	0.529717
SNX3	-0.174104	18.1287	2.89416	0.100397	0.531491
ANK3	0.150391	20.1479	2.88409	0.100961	0.533339
FAH	-0.294728	17.2938	2.88355	0.100992	0.533339
SEC31A	0.159648	20.3771	2.88132	0.101117	0.533353
POR	0.158986	21.9292	2.87885	0.101256	0.533438
TMED1	0.107004	16.5247	2.87035	0.101737	0.535303
ANKS1A	-0.283327	15.6347	2.86824	0.101857	0.535303
CASP8	0.261763	15.759	2.86426	0.102083	0.535843
NUP205	0.36721	19.4806	2.85479	0.102624	0.538032
HTATSF1	0.157322	18.1794	2.8474	0.103048	0.539039
AKT1	0.224592	13.8874	2.84699	0.103072	0.539039
MRPL14	-0.188328	15.7659	2.84387	0.103252	0.539039
RDX	-0.187086	18.9647	2.84281	0.103313	0.539039
UBE2V2	-0.146811	17.4714	2.83948	0.103505	0.539395
ACTR1B	0.180379	18.4268	2.82624	0.104274	0.542132
DHRS1	0.335303	18.3031	2.82614	0.10428	0.542132
ARFGAP1	0.161777	16.574	2.82295	0.104467	0.542451
GSTO1	-0.186728	21.0772	2.81508	0.104928	0.544194
TUBA4A	-0.235173	20.0591	2.81016	0.105217	0.544403
CCDC6	-0.2235	19.113	2.8091	0.10528	0.544403
ARHGEF16	0.168411	15.2957	2.80801	0.105344	0.544403
RBM42	0.46421	17.2339	2.80223	0.105686	0.545521
PSMB9	0.422511	17.3179	2.80002	0.105817	0.545549
CSNK2A1	-0.237563	15.9763	2.79734	0.105976	0.545721
SRI	-0.212105	21.5048	2.79435	0.106154	0.545989
NEU1	0.213634	15.3239	2.78724	0.106579	0.547525
PSMA3	-0.0961293	20.1153	2.78116	0.106943	0.54858
AKR1B1	-0.194581	19.814	2.7796	0.107037	0.54858
FAM83H	0.257881	19.4907	2.77114	0.107547	0.549807
ATPIF1	-0.342521	18.0592	2.77073	0.107572	0.549807
CRABP2	-0.221988	19.8862	2.7657	0.107876	0.549807
INTS2	0.120742	16.9059	2.76255	0.108068	0.549807
P4HTM	-0.174926	14.7916	2.76244	0.108075	0.549807
CHD3	-0.310307	18.2371	2.75857	0.10831	0.549807
VPS37C	-0.2795	14.5453	2.75776	0.10836	0.549807
ATG5	-0.19609	16.2582	2.75766	0.108366	0.549807
TUBB1	-0.304986	22.7599	2.75683	0.108416	0.549807
PSMG2	-0.249992	18.1844	2.75329	0.108633	0.549935
RPS18	0.181756	21.1411	2.75218	0.108701	0.549935
ISOC1	-0.206873	17.4971	2.75021	0.108822	0.549935
COG5	-0.255077	16.3935	2.7456	0.109104	0.550393
STXBP1	0.192415	16.816	2.7446	0.109166	0.550393
BAZ1A	0.523674	19.5992	2.73529	0.10974	0.551525
SF3A2	0.212112	17.717	2.73389	0.109827	0.551525
TBC1D23	0.186294	14.061	2.73335	0.10986	0.551525
URB1	-0.235364	20.8798	2.72994	0.110072	0.551525
UNC45A	0.120723	18.8296	2.72966	0.110089	0.551525
KIAA1429	-0.144793	19.3451	2.72865	0.110153	0.551525
ARHGAP35	-0.278619	19.2687	2.72479	0.110392	0.551854
RABEP2	0.213358	18.6475	2.72263	0.110527	0.551854
PSMB1	0.118875	20.3201	2.72147	0.1106	0.551854
TMEM106B	0.139563	15.7386	2.71792	0.110822	0.552327
MRPS15	-0.172696	15.9257	2.7144	0.111043	0.552793
FIS1	-0.26001	16.9327	2.70681	0.11152	0.554532
YWHAZ	-0.140718	23.7837	2.69758	0.112104	0.555762
YWHAB	-0.185985	22.7293	2.69656	0.112168	0.555762
RPL30	0.151259	20.939	2.69601	0.112203	0.555762
LMF2	0.209682	16.9892	2.69356	0.112359	0.555762
SDC1	-0.2207	19.5004	2.6908	0.112535	0.555762
TRAPPC8	0.198208	15.8245	2.69065	0.112545	0.555762
PCBP1	0.180271	21.5747	2.68878	0.112663	0.555762
ATP1A1	0.119427	22.967	2.68339	0.113008	0.556832
COPB2	0.118175	21.6295	2.67652	0.113449	0.556885
FXR2	0.167776	15.973	2.6752	0.113534	0.556885
APEH	-0.100829	21.0322	2.67376	0.113626	0.556885
FUBP3	0.259627	18.5948	2.67063	0.113829	0.556885
STX4	0.179768	17.6511	2.66933	0.113913	0.556885
TLN1	0.138252	21.8077	2.66693	0.114068	0.556885
SOWAHC	0.167051	15.8324	2.6655	0.114161	0.556885
REPS1	0.179078	16.9482	2.66375	0.114274	0.556885
DPAGT1	0.223252	17.6095	2.65981	0.11453	0.556885
C12orf29	-0.151904	15.7787	2.65888	0.114591	0.556885
PCDH1	0.258599	16.4563	2.65839	0.114622	0.556885
FBRSL1	0.153738	15.6246	2.65671	0.114732	0.556885
CETN2	-0.289947	17.4904	2.65531	0.114823	0.556885
ABCD3	-0.192994	20.0201	2.65395	0.114912	0.556885
YKT6	0.14039	17.0702	2.65347	0.114943	0.556885
IFT74	-0.223296	16.6644	2.64662	0.115391	0.55843
CCT4	0.135418	22.3644	2.64391	0.11557	0.55843
RPS13	-0.172393	20.7969	2.64272	0.115648	0.55843
LINGO4	-0.33601	16.6219	2.63216	0.116345	0.559196
DNAL1	-0.314655	15.0564	2.63087	0.116431	0.559196
MRPL46	0.302224	18.136	2.62673	0.116705	0.559196
CHTOP	0.372698	16.7926	2.62628	0.116735	0.559196
XPNPEP3	-0.166404	15.8448	2.62573	0.116772	0.559196
RPS5	0.147984	21.3845	2.62388	0.116895	0.559196
CASP1	0.231027	19.8635	2.62302	0.116952	0.559196
PTRF	0.250544	19.1494	2.62182	0.117032	0.559196
DCTPP1	-0.316056	16.2165	2.62021	0.11714	0.559196
ALOX15B	-0.249264	17.0298	2.61939	0.117194	0.559196
MTCH1	0.184402	16.717	2.61895	0.117224	0.559196
HADHB	0.155997	21.8901	2.61594	0.117425	0.559498
NACC1	0.173184	15.2079	2.61376	0.117571	0.559498
NCOR1	-0.903204	17.3662	2.61223	0.117674	0.559498
PTGR2	-0.211596	18.3679	2.60745	0.117995	0.56018
EIF2S2	-0.136656	20.2887	2.60626	0.118075	0.56018
RAB1A	0.180088	20.2527	2.59697	0.118703	0.560871
LAMP2	-0.19344	19.1954	2.59584	0.11878	0.560871
PHIP	0.216879	16.5181	2.59571	0.118789	0.560871
PODXL	0.255508	14.768	2.59516	0.118826	0.560871
MB	-0.350259	17.284	2.59325	0.118956	0.560871
TPPP	-0.270834	16.3502	2.59175	0.119058	0.560871
CFDP1	-0.277843	16.9564	2.5904	0.11915	0.560871
FAM96A	-0.313994	14.5443	2.58886	0.119255	0.560871
HK2	0.284905	17.9926	2.58573	0.119468	0.561011
NCBP1	0.124382	18.2657	2.58464	0.119543	0.561011
PSIP1	-0.163781	19.4207	2.57831	0.119977	0.562439
SEPT6	0.201929	16.0992	2.57226	0.120393	0.5637
C15orf52	-0.530069	14.2582	2.56893	0.120622	0.5637
PCBP2	0.194517	20.9733	2.56875	0.120635	0.5637
PRUNE	-0.254992	14.1304	2.56002	0.12124	0.564161
ELP4	0.19293	17.2802	2.55991	0.121248	0.564161
ME1	-0.16221	17.6278	2.55274	0.121747	0.564161
NARS2	0.123614	16.0717	2.55221	0.121784	0.564161
SLC25A20	0.231751	18.2534	2.55037	0.121913	0.564161
ISG20	0.891024	15.2147	2.54938	0.121982	0.564161
KCTD12	-0.31157	19.494	2.54889	0.122016	0.564161
SEPT2	-0.199825	21.7277	2.5421	0.122493	0.564161
BAG6	0.119931	18.6313	2.53994	0.122645	0.564161
C7orf50	-0.268451	16.67	2.53952	0.122675	0.564161
PANK4	-0.105771	17.6046	2.53946	0.122679	0.564161
NPTN	-0.19642	18.5044	2.53937	0.122685	0.564161
LRBA	-0.15876	21.2151	2.5391	0.122705	0.564161
RELA	-0.0913102	18.4991	2.53875	0.122729	0.564161
PTK2	0.144774	18.2255	2.53541	0.122965	0.564161
MTMR1	-0.341414	17.7422	2.53508	0.122988	0.564161
DLGAP4	0.165645	17.1459	2.53331	0.123113	0.564161
ST14	0.193824	18.0043	2.53188	0.123214	0.564161
EIF3F	0.154624	19.4222	2.53118	0.123264	0.564161
BRE	0.0998659	15.6371	2.53021	0.123333	0.564161
HEXA	-0.133855	20.1648	2.52697	0.123563	0.564611
RCC1	0.221342	20.2438	2.52361	0.123801	0.564611
FOLR1	0.462249	17.3652	2.52333	0.123822	0.564611
SMS	-0.164338	19.3199	2.51674	0.124292	0.56602
LAP3	0.262951	22.1883	2.51535	0.124391	0.56602
LAMA2	0.271628	18.1272	2.51007	0.12477	0.56685
CTDP1	0.134383	15.1138	2.50917	0.124835	0.56685
CTR9	0.2363	17.2036	2.50621	0.125048	0.567224
JAGN1	0.163424	16.2211	2.49806	0.125637	0.569044
CCDC12	-0.177557	15.8893	2.49542	0.125829	0.569044
PSME1	-0.170604	22.636	2.49523	0.125842	0.569044
MYO18A	-0.308756	18.6017	2.49134	0.126125	0.569728
DR1	0.204979	17.1588	2.48784	0.12638	0.570266
NDUFA7	0.389307	16.5899	2.4861	0.126507	0.570266
ZMAT2	-0.377148	15.177	2.48428	0.12664	0.570274
PYCRL	0.170883	15.6691	2.48218	0.126794	0.570314
CORO1A	-0.187245	16.9926	2.48057	0.126912	0.570314
MINK1	0.197855	15.5766	2.47823	0.127083	0.570394
DNASE2	-0.22815	15.6879	2.47557	0.127279	0.570394
NDUFC2	0.253135	15.5003	2.47496	0.127324	0.570394
SLC25A11	0.203014	18.5482	2.4709	0.127623	0.571147
CD81	0.212576	17.6043	2.46689	0.12792	0.571364
SCO1	0.160654	15.836	2.46668	0.127935	0.571364
COMMD3	-0.226299	15.012	2.46417	0.128121	0.571608
UTRN	0.130112	21.1297	2.46016	0.128419	0.572305
RPL10	-0.134105	19.8129	2.45851	0.128541	0.572305
IDH3B	0.0792685	18.8982	2.45672	0.128674	0.572311
RAB5A	0.116819	18.7098	2.4527	0.128975	0.572549
PKN2	-0.16172	20.0129	2.45241	0.128997	0.572549
SRR	-0.188814	17.7318	2.45071	0.129124	0.572549
NCBP2	0.159799	15.7186	2.44565	0.129502	0.573639
RPL22	0.159032	20.5857	2.44391	0.129634	0.573639
ILF3	0.226221	22.5639	2.43736	0.130127	0.574864
EPB41L1	0.137955	20.4696	2.43417	0.130368	0.574864
HGD	-0.381051	15.3986	2.43216	0.13052	0.574864
CEP290	-0.181914	18.5017	2.43079	0.130624	0.574864
CPPED1	-0.522782	14.0648	2.43077	0.130626	0.574864
TLDC1	0.189209	17.8966	2.42972	0.130705	0.574864
BCAT2	-0.123107	18.7957	2.42784	0.130848	0.574909
NFU1	-0.320792	16.978	2.42105	0.131365	0.576599
ARID1A	0.183685	17.7311	2.41113	0.132125	0.578039
PRKCA	0.341049	17.1867	2.40728	0.132421	0.578039
ARPC5	0.13739	18.6492	2.40704	0.13244	0.578039
ALDH5A1	0.16264	18.4746	2.40694	0.132447	0.578039
SEC16A	0.13307	17.833	2.40616	0.132507	0.578039
SLC16A3	0.14599	18.3505	2.40387	0.132685	0.578039
MGLL	-0.291536	15.2838	2.40353	0.132711	0.578039
HNRNPLL	0.163894	17.3612	2.40219	0.132814	0.578039
OXR1	-0.0890066	18.7997	2.39937	0.133032	0.578039
ECE1	0.231211	16.2984	2.3987	0.133084	0.578039
LAMB3	0.233802	19.0336	2.39619	0.133279	0.578039
MIA2	0.212615	17.7999	2.39604	0.133291	0.578039
SAP18	0.406111	18.1026	2.39228	0.133583	0.578268
COPS3	0.127618	18.6055	2.39045	0.133725	0.578268
PPP6R1	-0.120496	19.3821	2.39022	0.133744	0.578268
STMN1	-0.475002	18.2194	2.38047	0.134506	0.578951
PMVK	0.144944	20.1079	2.38009	0.134536	0.578951
MCM7	0.221891	16.6664	2.37622	0.13484	0.578951
FAM175B	0.104472	16.3275	2.37494	0.134941	0.578951
CCT5	0.159045	21.4425	2.37493	0.134942	0.578951
SRRM1	0.122665	17.8584	2.37405	0.135011	0.578951
CAPN5	-0.189187	17.7667	2.37254	0.135131	0.578951
VPS28	-0.120944	17.7036	2.37144	0.135217	0.578951
STK39	0.129454	18.0453	2.36984	0.135344	0.578951
UBA7	0.295399	18.9205	2.36895	0.135414	0.578951
CAPZB	-0.0893116	21.9671	2.36767	0.135516	0.578951
GPRC5C	0.281906	14.5947	2.36638	0.135617	0.578951
PRMT5	-0.104185	20.0574	2.36616	0.135635	0.578951
CELF1	0.105146	16.804	2.36383	0.13582	0.579169
CCR7	-0.446617	16.6988	2.36054	0.136081	0.579714
RABGAP1	0.109996	16.6316	2.35773	0.136306	0.579932
CP	-0.210197	19.7035	2.35655	0.1364	0.579932
TMED10	0.108897	20.3134	2.3473	0.13714	0.582508
STXBP3	0.141742	18.1889	2.34339	0.137454	0.582932
ZMPSTE24	0.156364	17.8182	2.34272	0.137508	0.582932
PURB	-0.11862	18.3222	2.33751	0.137929	0.584071
TFRC	-0.128959	17.6112	2.33317	0.138281	0.584071
AAMDC	0.272234	14.7146	2.3313	0.138432	0.584071
SP1	0.261337	15.6948	2.33085	0.138469	0.584071
ARPC5L	0.172873	18.999	2.32881	0.138634	0.584071
CAPNS1	-0.136503	21.7736	2.32879	0.138636	0.584071
PFDN5	-0.199556	16.893	2.32777	0.138719	0.584071
ERAL1	0.225846	20.5249	2.32408	0.13902	0.584617
TNPO1	0.0944509	20.4491	2.32288	0.139117	0.584617
DNMT1	0.609598	17.4795	2.31658	0.139633	0.585316
TGOLN2	-0.130253	17.7837	2.31651	0.139639	0.585316
KATNB1	-0.154219	14.9201	2.31539	0.139731	0.585316
METTL13	0.205366	13.9777	2.31313	0.139917	0.585316
FARP1	0.148128	18.9816	2.31234	0.139981	0.585316
DSTN	-0.144946	21.6175	2.30922	0.140238	0.585316
CPSF2	-0.189624	18.1479	2.30744	0.140385	0.585316
AASDHPPT	-0.132111	15.7951	2.30575	0.140525	0.585316
MAP2K3	0.119064	16.7674	2.30261	0.140785	0.585316
ECI2	-0.47014	15.2636	2.29632	0.141307	0.585316
RPL26L1	-0.266222	15.9517	2.29626	0.141312	0.585316
BPNT1	-0.140907	20.0781	2.29611	0.141325	0.585316
NAXE	-0.163262	18.8028	2.29562	0.141365	0.585316
GDA	-0.253135	17.8109	2.29397	0.141502	0.585316
CAPZA2	0.167785	20.3014	2.29356	0.141537	0.585316
LSM7	-0.149604	17.8796	2.29113	0.14174	0.585316
RAB11B	-0.0984093	17.3923	2.28989	0.141843	0.585316
FBXO2	-0.309488	17.331	2.28986	0.141845	0.585316
EIF4G1	0.112517	21.1082	2.28801	0.142	0.585316
SLC25A1	0.175803	18.587	2.28685	0.142097	0.585316
USO1	0.124359	20.7935	2.28663	0.142116	0.585316
GLA	-0.179394	17.1851	2.28152	0.142545	0.585316
FZD6	0.247478	14.9201	2.27814	0.142829	0.585316
ARIH1	0.258779	17.7136	2.27743	0.142888	0.585316
TBL1XR1	0.357504	17.0138	2.27595	0.143014	0.585316
ISYNA1	-0.197871	18.8566	2.27246	0.143309	0.585316
CHID1	0.154961	16.9175	2.27201	0.143346	0.585316
IL18	-0.383594	19.7761	2.27107	0.143426	0.585316
PPP1R12C	0.302964	15.4538	2.27025	0.143496	0.585316
RFC2	-0.171861	17.5242	2.26929	0.143577	0.585316
LSP1	0.484875	16.5367	2.26764	0.143717	0.585316
KIAA0196	-0.135851	18.713	2.26384	0.14404	0.585316
NUDT21	-0.159024	19.216	2.26356	0.144064	0.585316
GPX4	-0.148596	18.8188	2.26245	0.144158	0.585316
RAB14	0.0935805	20.6099	2.26003	0.144365	0.585316
H1F0	0.316419	20.1921	2.25943	0.144416	0.585316
NAGA	-0.151836	18.4499	2.2581	0.144529	0.585316
MAGT1	0.180529	16.8627	2.25724	0.144602	0.585316
PPIL3	-0.183191	17.3529	2.25643	0.144672	0.585316
PTPN23	0.305442	19.5579	2.25561	0.144742	0.585316
CNOT7	0.174067	18.1314	2.25391	0.144888	0.585316
GOLGA4	-0.430973	18.7807	2.25322	0.144947	0.585316
TRAPPC12	-0.316572	20.8172	2.2486	0.145344	0.586374
HMGCS1	0.181615	17.8978	2.2415	0.145956	0.587428
RAB23	0.169537	14.6819	2.24021	0.146068	0.587428
KRT1	0.377635	24.5267	2.23787	0.14627	0.587428
RPA1	-0.171073	20.4121	2.2378	0.146276	0.587428
PUM1	-0.201947	15.4066	2.23767	0.146287	0.587428
DDX23	0.165592	18.528	2.23617	0.146417	0.587428
MDH2	-0.0925771	23.4044	2.23359	0.146642	0.587785
NCDN	0.161765	16.9022	2.22898	0.147042	0.588848
COL1A1	0.285525	15.7893	2.22479	0.147409	0.589728
RAB21	0.185773	19.6939	2.22336	0.147534	0.589728
ACTBL2	0.156335	24.6038	2.21987	0.14784	0.590408
FLAD1	-0.118448	17.6369	2.21814	0.147992	0.590472
CREBRF	-0.29091	16.5923	2.21336	0.148413	0.591363
DSC2	0.254046	16.5482	2.21251	0.148488	0.591363
VPS37B	-0.142431	16.2719	2.20538	0.149118	0.593328
NDUFB9	0.195965	17.8791	2.20265	0.14936	0.593749
ISOC2	-0.1255	19.0374	2.19498	0.150043	0.595625
TRAPPC2;TRAPPC2B	-0.157972	16.1274	2.19427	0.150107	0.595625
XPO4	0.112268	17.9612	2.1924	0.150275	0.59567
RBP3	0.220169	16.3136	2.19108	0.150393	0.59567
ATXN2	-0.250204	18.1901	2.18776	0.150691	0.596306
SWAP70	-0.131161	18.9049	2.18315	0.151104	0.597399
ANPEP	-0.345146	17.4665	2.17983	0.151404	0.597716
TK2	-0.189406	15.2894	2.17921	0.15146	0.597716
RNF40	0.274311	17.9835	2.17389	0.151942	0.599073
HOOK2	0.260588	15.3729	2.17039	0.152259	0.599781
RAB2A	0.144379	19.4043	2.1654	0.152713	0.601022
UBLCP1	-0.127655	18.049	2.16049	0.153163	0.601861
VPS13A	0.315267	20.6238	2.15924	0.153277	0.601861
APOL2	0.376497	16.2541	2.15613	0.153562	0.601861
GLO1	-0.165649	20.3052	2.15274	0.153874	0.601861
EOGT	-0.153368	16.6825	2.15114	0.154021	0.601861
BCAM	0.297841	19.0325	2.1495	0.154172	0.601861
UBE2I	-0.108153	18.5427	2.14944	0.154178	0.601861
RPS6KA3	-0.0963202	18.0281	2.14837	0.154277	0.601861
FAM3D	0.175912	16.3699	2.14541	0.15455	0.601861
HAGH	-0.157201	19.1827	2.14428	0.154655	0.601861
YWHAH	-0.12063	21.5464	2.14369	0.154709	0.601861
SCRN3	-0.179754	16.8253	2.14163	0.1549	0.601861
TPPP3	-0.399237	22.1441	2.14027	0.155026	0.601861
SEC63	-0.224582	17.9458	2.13993	0.155058	0.601861
GRN	0.406891	15.2733	2.13938	0.15511	0.601861
HYOU1	-0.121085	21.5621	2.139	0.155144	0.601861
MRPS34	0.103745	18.38	2.1339	0.15562	0.603165
CTSS	0.231723	17.723	2.12778	0.156191	0.603703
HARS	-0.0893236	19.3717	2.12596	0.156362	0.603703
CSE1L	-0.090268	20.9736	2.12545	0.15641	0.603703
DNAJC1	0.280404	13.8827	2.12519	0.156435	0.603703
AFG3L2	0.122318	19.2814	2.12479	0.156472	0.603703
S100A13	-0.162424	18.5058	2.1235	0.156593	0.603703
CDV3	0.310435	19.0095	2.10992	0.157875	0.606867
POLR2E	-0.116642	16.8399	2.10567	0.15828	0.606867
DGKZ	-0.128295	15.3906	2.10443	0.158398	0.606867
RBMXL1	0.166758	16.6628	2.10439	0.158401	0.606867
DDT	-0.234903	15.9853	2.10388	0.15845	0.606867
DCLK1	-0.582848	18.1365	2.10112	0.158714	0.606867
UBE3A	-0.282057	17.308	2.10099	0.158726	0.606867
IKBIP	0.331197	18.0431	2.10046	0.158776	0.606867
EIF5	-0.0972184	18.3733	2.09999	0.158821	0.606867
MIOS	-0.192222	16.5178	2.09868	0.158946	0.606867
FYCO1	0.110657	18.1614	2.09651	0.159154	0.606867
REL	-0.126106	14.6259	2.09586	0.159216	0.606867
KALRN	-0.138959	19.5079	2.09322	0.15947	0.606867
AP2S1	0.099305	17.9362	2.09074	0.159708	0.606867
RPL17	-0.189394	20.0945	2.09028	0.159753	0.606867
PDE6D	-0.100877	16.4959	2.08892	0.159884	0.606867
HMGA2	-0.453142	18.6144	2.0887	0.159905	0.606867
AP5B1	0.190073	13.3642	2.08844	0.15993	0.606867
ADD1	0.129727	19.7312	2.08694	0.160074	0.606885
RASAL2	-0.109317	17.234	2.08443	0.160317	0.60718
ITGA2	0.124428	20.2822	2.08324	0.160432	0.60718
TTC21B	-0.25813	16.298	2.08076	0.160673	0.607197
WHRN	0.162397	17.3587	2.07999	0.160746	0.607197
MDC1	0.284099	16.9557	2.07886	0.160856	0.607197
BLVRA	-0.105366	19.4889	2.07716	0.161021	0.607292
SHMT2	-0.0934493	20.3914	2.07497	0.161235	0.60757
NCSTN	-0.124972	18.0756	2.0726	0.161465	0.607909
HEATR3	-0.49742	15.4514	2.06569	0.162141	0.609016
HNRNPU	0.143285	23.4827	2.06537	0.162172	0.609016
LDLR	0.309635	18.1175	2.06529	0.16218	0.609016
EIF2S1	0.0778405	20.3337	2.06082	0.162619	0.609198
KHDRBS1	0.201155	19.7487	2.05859	0.162838	0.609198
DGUOK	-0.189542	14.8271	2.05802	0.162894	0.609198
DIS3	-0.154383	18.305	2.05732	0.162963	0.609198
BCAP29	0.153032	15.8164	2.05706	0.162989	0.609198
SEC62	-0.219911	17.0124	2.05623	0.16307	0.609198
MAGOH;MAGOHB	0.128487	18.1658	2.05357	0.163333	0.609233
ALDH18A1	0.109448	19.9371	2.05254	0.163435	0.609233
MFF	0.155458	15.7113	2.05175	0.163513	0.609233
HSPA9	-0.117318	22.8896	2.05046	0.163641	0.609233
CIAPIN1	-0.172331	16.8959	2.04788	0.163896	0.609597
NIFK	-0.361451	15.2071	2.04625	0.164058	0.609597
UBA3	-0.111528	18.7056	2.04348	0.164334	0.609597
ZC3H11A	0.362558	18.1299	2.04188	0.164494	0.609597
TMF1	0.192958	15.2906	2.03993	0.164688	0.609597
TMED7	0.106526	18.8099	2.0397	0.164711	0.609597
ENSA	-0.29922	19.4397	2.03873	0.164808	0.609597
GATM	0.206705	15.9153	2.03819	0.164862	0.609597
ALDH6A1	-0.170453	17.9503	2.0361	0.165071	0.60985
DOPEY2	-0.121027	13.9311	2.02847	0.165837	0.61157
EIF3B	0.0692323	21.3663	2.02828	0.165856	0.61157
TPMT	-0.148057	16.8288	2.02451	0.166236	0.61157
EBP	0.27415	15.9087	2.02377	0.166311	0.61157
SH3BGRL	-0.400974	18.9928	2.02035	0.166657	0.61157
RCN2	0.33793	18.4928	2.02029	0.166663	0.61157
XPNPEP1	-0.319278	20.7366	2.01995	0.166698	0.61157
SUMO1	-0.148346	16.6318	2.01906	0.166787	0.61157
RUVBL1	-0.144409	22.016	2.01889	0.166805	0.61157
CCS	-0.244254	15.8227	2.01652	0.167045	0.611935
CD3EAP	0.367823	12.7468	2.01296	0.167407	0.612134
ACAD9	-0.347629	19.4214	2.01213	0.167492	0.612134
UBR1	0.175194	18.411	2.01088	0.167619	0.612134
GYS1	0.141891	16.3681	2.00848	0.167864	0.612134
EPS15	-0.153261	17.6678	2.0071	0.168005	0.612134
BRCC3	-0.114605	16.4095	2.00685	0.168031	0.612134
PTMA	-0.447623	21.0477	2.00627	0.168089	0.612134
SEC24C	0.0842905	20.3625	2.00422	0.1683	0.612134
DECR1	0.0962944	21.8045	2.00269	0.168456	0.612134
GNPNAT1	-0.177113	16.8715	2.00217	0.16851	0.612134
CSNK1D	-0.186115	16.2303	2.00078	0.168652	0.612141
PKM	0.104439	25.7912	1.99724	0.169017	0.612306
EIF4H	-0.216438	20.1062	1.9971	0.169031	0.612306
FAM192A	-0.189307	14.7003	1.99623	0.169121	0.612306
UBTD1	0.186319	14.5399	1.99425	0.169325	0.612535
RPL34	-0.118348	18.6995	1.99186	0.169571	0.612914
MBD2	0.241309	16.5963	1.98593	0.170187	0.614626
PPP2R5E	-0.105394	17.6956	1.98366	0.170422	0.614941
ACLY	-0.0952909	20.7363	1.98236	0.170557	0.614941
VAPA	0.117394	21.0944	1.98087	0.170713	0.614992
EXOSC4	0.170353	13.9026	1.97414	0.171416	0.616295
SLC25A12	0.165036	18.984	1.9735	0.171483	0.616295
PPP6R2	-0.154946	15.4471	1.97333	0.171501	0.616295
ERBIN	0.14681	16.1617	1.97162	0.17168	0.616305
SYTL4	0.188983	14.1946	1.9706	0.171787	0.616305
CACYBP	-0.20111	19.8692	1.96429	0.172452	0.618178
MCCC2	0.122641	19.1019	1.96201	0.172692	0.618528
TOPBP1	0.0957754	18.6109	1.95597	0.173332	0.62013
ACOT9	-0.112656	19.296	1.95422	0.173518	0.62013
RNASET2	-0.238225	16.0131	1.95369	0.173574	0.62013
LAMP1	-0.128589	19.8547	1.95205	0.173749	0.62013
AHNAK	-0.260184	25.4217	1.95107	0.173853	0.62013
PEX6	0.361363	15.4357	1.94749	0.174235	0.62038
UQCC1	-0.216604	15.3885	1.94676	0.174313	0.62038
VPS41	-0.31174	15.268	1.94518	0.174483	0.62038
LSM4	-0.162578	17.6935	1.94352	0.17466	0.62038
INPPL1	-0.332929	17.9189	1.94231	0.174789	0.62038
C9orf64	-0.17243	18.5095	1.94169	0.174856	0.62038
PPP6C	0.103696	17.2298	1.94034	0.175001	0.62038
TXNDC17	-0.383303	19.8781	1.93942	0.1751	0.62038
TXNDC12	-0.224919	18.5514	1.9384	0.17521	0.62038
KLC3	-0.250905	14.74	1.93235	0.175862	0.621533
BPIFB1	-0.274976	23.5736	1.93127	0.175978	0.621533
PARVA	0.107858	17.2922	1.93097	0.17601	0.621533
YIPF3	-0.161207	16.0268	1.92987	0.17613	0.621533
NOL6	-0.179978	17.3543	1.92875	0.176251	0.621533
H6PD	0.116489	18.5144	1.92724	0.176414	0.621602
PRDX3	-0.123894	21.6866	1.92534	0.176621	0.621827
PBXIP1	-0.201263	17.8474	1.92208	0.176976	0.622306
CLTCL1	-0.319364	17.0787	1.9207	0.177125	0.622306
ABCB8	0.191853	13.9522	1.92013	0.177187	0.622306
TUBB2A	0.318643	19.9962	1.91698	0.177531	0.623009
SDHA	0.119584	21.6783	1.91538	0.177707	0.623122
FKBP4	-0.107419	20.3705	1.91107	0.178179	0.624273
NME3	-0.12398	18.0897	1.90951	0.17835	0.624369
PEA15	-0.249556	16.9656	1.90281	0.179088	0.626449
RBM27	-0.198628	15.4539	1.89989	0.179411	0.627073
DPM3	0.128523	15.7436	1.89678	0.179755	0.627618
KDM5B	0.232917	15.9157	1.89573	0.179873	0.627618
ITGB1	0.123788	21.5219	1.89355	0.180115	0.627618
OCIAD1	0.097684	18.1964	1.89327	0.180146	0.627618
DYNLL1	0.205984	20.5294	1.89084	0.180416	0.627983
PRPF19	0.136126	20.9096	1.88902	0.180619	0.627983
PSMC3	-0.136618	20.8894	1.88843	0.180684	0.627983
B2M	0.419729	17.9484	1.88451	0.181123	0.629006
SSB	-0.110264	22.1513	1.88067	0.181554	0.629996
FUCA1	-0.187051	20.219	1.87312	0.182404	0.631919
ANXA6	-0.185953	16.7991	1.87272	0.182449	0.631919
ATP5B	0.177158	24.5866	1.87036	0.182716	0.631919
PPP4R3B	-0.571568	13.3962	1.86773	0.183014	0.631919
DNAJC13	-0.0968173	18.1901	1.86763	0.183025	0.631919
RPLP1	-0.212303	20.1464	1.86677	0.183123	0.631919
TUBAL3	-0.141928	20.1522	1.86483	0.183343	0.631919
RRP12	-0.0935835	18.6491	1.86274	0.18358	0.631919
CEBPB	0.310782	14.9293	1.86228	0.183633	0.631919
TXNRD1	-0.115307	20.5746	1.86192	0.183674	0.631919
PLA2G15	-0.150906	15.0239	1.86161	0.183709	0.631919
TMEM70	-0.180927	15.3129	1.85802	0.184119	0.632063
MON2	-0.133161	17.3121	1.85701	0.184235	0.632063
SAE1	-0.110457	19.5105	1.85568	0.184387	0.632063
CTSL	0.177393	16.5206	1.85424	0.184551	0.632063
TTC1	-0.145759	17.1225	1.85364	0.18462	0.632063
UBE2J1	0.228711	13.7405	1.85302	0.184691	0.632063
FLNA	0.225861	23.9785	1.85144	0.184872	0.632063
PPP2R5C	-0.132337	15.6148	1.85019	0.185015	0.632063
ATP5L	0.106764	20.3218	1.84623	0.185471	0.632063
ASCC1	-0.301483	15.474	1.84525	0.185584	0.632063
GFM1	0.20811	19.2014	1.8436	0.185775	0.632063
MRPS14	-0.161937	15.5813	1.84243	0.18591	0.632063
RBBP4	0.362529	18.6317	1.84188	0.185973	0.632063
SSU72	-0.261822	16.3334	1.84093	0.186083	0.632063
DHCR24	0.156294	19.8218	1.83757	0.186472	0.632063
PRPF38A	0.300417	15.4174	1.83611	0.186642	0.632063
SAFB2	0.198534	17.1505	1.83563	0.186697	0.632063
PSMC5	-0.0839159	20.5319	1.83545	0.186719	0.632063
SEC24D	0.108994	17.2073	1.83229	0.187086	0.632063
RAB34	-0.13515	16.8448	1.83175	0.187149	0.632063
DNAJC9	-0.195145	16.4629	1.82998	0.187356	0.632063
CAMK2G	0.134425	15.3745	1.82913	0.187454	0.632063
CBX5	-0.229927	17.3194	1.82741	0.187656	0.632063
AFDN	-0.0998046	19.9281	1.82735	0.187662	0.632063
CEP170B	0.163262	14.9594	1.82588	0.187835	0.632063
PTRHD1	-0.208768	17.2537	1.8248	0.187961	0.632063
NLRX1	-0.412902	18.6383	1.82363	0.188099	0.632063
UBA6	0.144094	20.1743	1.8225	0.18823	0.632063
BPIFA1	-0.564564	17.4959	1.82201	0.188288	0.632063
DPP7	-0.154008	19.0012	1.82085	0.188424	0.632063
DDB2	0.202435	16.1694	1.81921	0.188617	0.632063
IST1	0.124053	18.6576	1.81895	0.188648	0.632063
RRM1	0.248494	17.1623	1.81839	0.188714	0.632063
UBE2M	-0.0879858	17.5518	1.81795	0.188766	0.632063
SMARCB1	0.162962	16.2953	1.81726	0.188847	0.632063
GLB1	-0.130283	20.0465	1.8104	0.189656	0.633692
ACSL1	0.166067	19.4398	1.80984	0.189723	0.633692
VTI1A	0.136973	14.9574	1.80666	0.1901	0.633692
HNRNPUL1	0.157044	21.152	1.80647	0.190123	0.633692
RHOB	-0.301442	18.8346	1.80624	0.19015	0.633692
COMT	-0.118973	21.6519	1.80574	0.19021	0.633692
TMEM63A	0.110344	19.7824	1.79887	0.191028	0.635929
PHAX	-0.222771	14.6016	1.7969	0.191264	0.636227
CAB39	-0.102557	18.878	1.78683	0.192473	0.639552
SCAMP2	0.15269	18.5054	1.78613	0.192558	0.639552
NHLRC2	-0.0877502	18.2778	1.78027	0.193265	0.640946
MRPL44	0.0817465	17.1023	1.78021	0.193273	0.640946
RTCA	-0.114051	18.2436	1.7778	0.193566	0.641016
SRPK1	0.171084	16.2862	1.77643	0.193732	0.641016
LACTB2	-0.150527	15.182	1.77543	0.193854	0.641016
ACAT1	0.165495	20.0304	1.77476	0.193936	0.641016
F11R	0.133913	20.3299	1.77396	0.194032	0.641016
SNX18	0.192873	16.0558	1.77269	0.194188	0.641041
CLPP	0.240918	18.5959	1.76869	0.194676	0.641239
LGALS7	0.310309	23.5962	1.76675	0.194913	0.641239
ANKRD28	-0.19426	15.8525	1.76663	0.194928	0.641239
DCTN1	0.0971165	20.2165	1.76635	0.194961	0.641239
TLE3	0.257587	15.0841	1.76615	0.194986	0.641239
CDS1	-0.223376	16.8919	1.76294	0.19538	0.642046
TRMT1L	0.172171	17.8387	1.76165	0.195539	0.642083
PTTG1IP	-0.278158	16.7804	1.75678	0.196138	0.643565
ARFGAP3	0.198941	16.4228	1.75373	0.196516	0.643572
PKP2	0.199828	18.365	1.75357	0.196535	0.643572
POLR1C	-0.142659	17.1662	1.75257	0.196658	0.643572
LAMC1	0.117699	17.6279	1.75183	0.19675	0.643572
GLYATL1	-0.360776	14.7073	1.7497	0.197014	0.643572
TRIP11	-0.199564	17.5993	1.74943	0.197048	0.643572
HDAC1	0.105206	18.1039	1.74838	0.197178	0.643572
OSBPL8	-0.267345	15.5952	1.74597	0.197477	0.644064
PLEC	0.190817	24.9699	1.7446	0.197648	0.644138
TM9SF2	0.116887	20.317	1.74133	0.198056	0.644398
COX6C	0.255232	19.4885	1.74034	0.19818	0.644398
AGR3	-0.263252	19.6317	1.74021	0.198196	0.644398
GLTP	0.114395	17.9292	1.73911	0.198333	0.644398
SEC61B	0.114407	19.3302	1.73771	0.198509	0.644398
OLFM4	-0.501381	17.3329	1.73675	0.198628	0.644398
HSD17B4	0.100102	21.2655	1.73565	0.198767	0.644398
NAAA	-0.167181	15.9062	1.72958	0.19953	0.645978
LZTFL1	-0.258378	19.6483	1.72746	0.199797	0.645978
CLCA2	-0.120947	14.4493	1.72725	0.199823	0.645978
COA6	-0.381267	13.8141	1.72704	0.19985	0.645978
GOLPH3	0.16474	16.7489	1.7211	0.200602	0.647449
VPS16	0.268575	19.6092	1.72109	0.200603	0.647449
DCTN3	0.163159	19.6956	1.71646	0.201192	0.647592
AP2B1	0.0783048	20.7249	1.71615	0.201231	0.647592
CAV1	0.268265	17.0142	1.71411	0.201491	0.647592
DNM2	0.0907539	19.8362	1.71366	0.201548	0.647592
NDE1	-0.311152	14.8638	1.71316	0.201612	0.647592
FBXO38	0.124326	17.8724	1.71207	0.201752	0.647592
PGD	-0.14896	23.0809	1.7102	0.201991	0.647592
PRPSAP1	0.184169	17.5704	1.70542	0.202603	0.647592
SLC44A1	-0.217094	16.1818	1.70374	0.202819	0.647592
SERPINB9	-0.224144	17.7932	1.70301	0.202913	0.647592
PHB	0.196545	20.8323	1.70251	0.202977	0.647592
TCEAL4	-0.210369	14.5447	1.70202	0.203041	0.647592
SON	0.248039	18.9277	1.70129	0.203134	0.647592
HPCAL1	-0.196542	14.7087	1.70069	0.203212	0.647592
SERPINB10	0.510661	17.934	1.70049	0.203238	0.647592
TSTD1	-0.207834	18.6715	1.69904	0.203424	0.647592
KLC1	-0.0894092	18.0276	1.69852	0.203492	0.647592
PAFAH1B2	-0.142095	19.838	1.698	0.203559	0.647592
CAAP1	0.158173	14.566	1.69664	0.203734	0.647592
NMT1	0.0932157	19.0441	1.69614	0.203799	0.647592
CEP120	0.21396	14.2204	1.69412	0.20406	0.647592
ARID1B	0.255165	15.9023	1.69386	0.204095	0.647592
BDH1	0.152795	18.861	1.69343	0.20415	0.647592
SVIL	-0.240352	16.0807	1.69111	0.20445	0.647592
C1orf131	-0.154512	17.6165	1.69037	0.204547	0.647592
WDR3	0.331141	17.6529	1.68876	0.204756	0.647592
DOCK4	0.145722	15.6623	1.68863	0.204773	0.647592
SRSF11	0.199617	17.4905	1.68764	0.204902	0.647592
CD97	0.171384	17.8482	1.68681	0.20501	0.647592
BLOC1S2	-0.174634	15.1621	1.68594	0.205123	0.647592
ESRP1	0.116035	17.0552	1.67972	0.205936	0.649685
EIF4A2	0.112298	19.6674	1.67701	0.206292	0.650336
USP11	-0.188529	14.3005	1.67458	0.206611	0.650529
TPD52L1	-0.166337	16.8118	1.67426	0.206653	0.650529
TEP1	-0.650854	15.1791	1.67055	0.207143	0.651539
COPG2	0.139115	18.7475	1.6691	0.207334	0.651539
ADH1C	-0.271798	19.5754	1.66719	0.207586	0.651539
RPS3A	0.155789	21.6151	1.66625	0.20771	0.651539
EFHC2	-0.239916	14.9388	1.66405	0.208002	0.651539
RBM47	0.109685	17.9144	1.66378	0.208037	0.651539
GNB1	0.190353	19.3069	1.66298	0.208144	0.651539
PIGR	-0.171104	22.7461	1.66211	0.208259	0.651539
PLGRKT	0.158457	15.2184	1.66102	0.208404	0.651539
PNPLA6	0.148973	16.747	1.66022	0.20851	0.651539
KRT85	-0.212401	18.5871	1.65936	0.208625	0.651539
XRCC4	0.221044	15.5637	1.65662	0.20899	0.651685
AGPS	0.14739	18.5039	1.65566	0.209119	0.651685
UEVLD	0.24845	18.0846	1.65564	0.209122	0.651685
DPP9	0.148091	18.1628	1.65269	0.209516	0.652025
PSMD9	-0.224298	18.712	1.65257	0.209531	0.652025
COG4	0.119326	18.7854	1.64736	0.21023	0.65276
ALYREF	0.270171	20.8532	1.64679	0.210307	0.65276
MDM1	-0.396401	16.1356	1.64546	0.210486	0.65276
STRBP	-0.159571	19.3022	1.6452	0.210522	0.65276
NUDT12	0.360649	19.006	1.64466	0.210594	0.65276
SUGP2	0.177722	18.1698	1.6434	0.210763	0.65276
LAMB2	0.244708	18.8108	1.64298	0.21082	0.65276
IGF2R	-0.139474	18.7803	1.64104	0.211082	0.653106
HDHD2	0.184875	17.1579	1.6386	0.211412	0.653662
ALAD	0.145442	18.0395	1.63454	0.211962	0.654467
MLH1	-0.503089	16.6347	1.63445	0.211974	0.654467
MX2	0.525908	18.9952	1.63162	0.212359	0.654725
NUP54	0.100979	17.6785	1.63044	0.21252	0.654725
CDH1	0.21244	21.5408	1.63041	0.212523	0.654725
VAMP8	0.228291	18.3182	1.6294	0.212661	0.654725
MAN2B1	-0.115963	18.1599	1.62717	0.212966	0.655199
EIF4A3	0.168931	19.7517	1.62236	0.213624	0.655201
NIT1	-0.116432	19.3362	1.62198	0.213676	0.655201
ATG7	-0.12195	18.1783	1.62158	0.213731	0.655201
C17orf75	-0.121674	15.5295	1.61947	0.214021	0.655201
BPHL	-0.18392	16.0892	1.61919	0.214059	0.655201
FUCA2	-0.203829	16.8309	1.61913	0.214067	0.655201
TWF2	-0.0911235	18.945	1.61874	0.214121	0.655201
VPS8	0.145988	14.9005	1.61818	0.214198	0.655201
PKP1	0.221933	20.1903	1.61726	0.214325	0.655201
DDAH1	-0.267439	19.946	1.61564	0.214548	0.65542
PFDN4	-0.176457	17.0044	1.61369	0.214817	0.655781
INTS5	-0.23718	14.6	1.61039	0.215272	0.656709
TXNIP	0.202939	15.3748	1.60794	0.215612	0.657284
WDR76	-0.160592	15.7318	1.60523	0.215989	0.657971
RPL29	0.348549	19.3834	1.60335	0.21625	0.658304
EIF2B5	-0.099786	16.8558	1.59851	0.216925	0.659897
INTS6	-0.332103	16.0286	1.59621	0.217247	0.660106
FLNB	0.106306	24.5694	1.59584	0.217298	0.660106
PIWIL1	-0.236819	17.6845	1.59291	0.21771	0.660363
NT5C	-0.150514	18.3505	1.5929	0.217711	0.660363
EXOSC6	-0.167845	16.4193	1.59102	0.217975	0.660363
LAMTOR1	0.184798	17.591	1.5909	0.217991	0.660363
RAB3GAP1	-0.0767066	17.4559	1.58971	0.218159	0.66041
PFAS	-0.228025	17.1467	1.58776	0.218434	0.660783
ZMYND8	0.249607	19.6706	1.58606	0.218673	0.661044
BCAR1	0.131463	16.2535	1.58287	0.219125	0.661949
NUDT9	-0.243523	17.0324	1.57888	0.21969	0.662989
PSMD1	-0.118528	21.085	1.57667	0.220004	0.662989
DST	-0.20986	19.4546	1.57658	0.220017	0.662989
GOLGA2	0.129812	18.356	1.57461	0.220297	0.662989
PGAM4	-0.140696	19.203	1.57408	0.220373	0.662989
PGAM1	-0.125523	22.1556	1.57399	0.220385	0.662989
SHC1	0.169568	17.2758	1.57128	0.220772	0.663062
MAP7	-0.168084	17.6833	1.57062	0.220867	0.663062
FARS2	-0.30979	13.7577	1.57061	0.220868	0.663062
CD74	0.16653	19.5692	1.56539	0.221616	0.664139
PEBP1	-0.169113	22.7828	1.56412	0.221797	0.664139
SCRN2	-0.147253	19.1352	1.56267	0.222007	0.664139
AMPD2	-0.165867	16.7038	1.56252	0.222028	0.664139
SBF1	-0.173277	17.2935	1.56212	0.222085	0.664139
CALML3	0.350418	16.0724	1.5607	0.22229	0.664139
HNRNPH3	0.202556	19.2004	1.56065	0.222298	0.664139
CNPY3	-0.16282	16.5903	1.55781	0.222707	0.664166
GOSR1	0.121123	15.9343	1.55561	0.223024	0.664166
NOP2	-0.271117	16.8939	1.55559	0.223028	0.664166
SRCAP	0.100526	19.4583	1.55525	0.223077	0.664166
CRELD2	0.26859	14.2776	1.55508	0.223101	0.664166
RPL8	0.132097	20.7107	1.55423	0.223225	0.664166
PCID2	-0.288157	17.7363	1.54926	0.223945	0.664882
FKBP15	-0.103961	18.6451	1.54827	0.22409	0.664882
PPIH	0.112721	16.1699	1.54799	0.22413	0.664882
PRPF4	0.140309	17.1222	1.54751	0.2242	0.664882
PITPNM1	-0.127967	17.5428	1.5473	0.224231	0.664882
YWHAG	-0.126707	22.2115	1.54577	0.224454	0.665089
F3	0.218841	18.1992	1.54371	0.224754	0.665524
CLPX	-0.0707446	17.0574	1.54043	0.225234	0.66649
LGALS3BP	0.176107	21.1298	1.53886	0.225465	0.666719
RRAS	-0.127321	16.5154	1.5356	0.225944	0.667679
SART1	0.14402	18.5653	1.53281	0.226353	0.668271
LARS	0.106866	20.6298	1.53179	0.226504	0.668271
MTSS1L	-0.253055	14.445	1.5311	0.226606	0.668271
CCT3	-0.117148	22.3979	1.52887	0.226935	0.668517
CRYBG3	-0.186714	16.9193	1.52845	0.226997	0.668517
FAM98C	-0.145588	17.5517	1.52615	0.227338	0.66906
MTHFD1	0.107361	21.1951	1.52512	0.22749	0.66906
METAP2	0.289963	21.226	1.52323	0.227771	0.669433
SHTN1	-0.150379	18.2426	1.51971	0.228294	0.670518
TOMM40	0.277755	17.8521	1.51837	0.228494	0.670652
CD276	-0.140723	15.7113	1.51707	0.228688	0.670765
ST6GALNAC1	-0.181874	15.3646	1.51556	0.228913	0.670818
LYZ	0.464693	14.9947	1.51489	0.229015	0.670818
NECTIN2	0.192768	17.7405	1.51267	0.229346	0.671335
SRSF6	-0.164361	18.7695	1.50857	0.229961	0.672066
HMGA1	-0.317089	20.6449	1.50796	0.230054	0.672066
MAPK14	-0.0934094	16.4685	1.50792	0.23006	0.672066
ADH7	-0.286252	20.0708	1.50547	0.230428	0.672687
WBP11	0.248743	20.5081	1.49989	0.231272	0.674637
MRPL3	-0.0789906	16.6339	1.499	0.231406	0.674637
POLDIP3	0.171961	17.3613	1.49554	0.231931	0.675714
CHERP	0.199241	17.1824	1.49346	0.232248	0.675999
DKC1	0.20179	19.1611	1.49285	0.23234	0.675999
RPL38	0.201196	19.3853	1.48926	0.232888	0.677138
ZFR	0.225964	16.9856	1.48559	0.233449	0.678316
MORC3	0.092586	16.8181	1.48291	0.23386	0.679056
COPS2	-0.0638458	18.7357	1.48162	0.234059	0.679061
SRRT	0.0854023	19.9069	1.48032	0.234258	0.679061
PPP2R5D	-0.508184	17.9119	1.47963	0.234365	0.679061
CCNK	-0.438291	15.3285	1.47883	0.234488	0.679061
HACD3	-0.178621	18.7208	1.47748	0.234696	0.679211
TAB1	0.18431	13.845	1.47616	0.234899	0.679344
CTPS1	-0.141593	17.735	1.47285	0.235411	0.68
GCHFR	-0.174201	17.0722	1.47267	0.235439	0.68
ASCC3	-0.167105	18.7323	1.47037	0.235796	0.680578
UBA5	-0.11716	16.3977	1.46773	0.236206	0.681311
NAP1L4	-0.184008	19.709	1.46271	0.236988	0.683111
ADRM1	0.106485	18.3218	1.46133	0.237203	0.683189
MAPRE1	0.1078	19.5945	1.46021	0.237379	0.683189
RHOC	0.0942594	18.6502	1.45922	0.237533	0.683189
PSAT1	-0.195204	17.7536	1.45823	0.237689	0.683189
TSPAN3	-0.195279	15.4584	1.45751	0.237802	0.683189
IGSF3	0.33671	15.8884	1.45594	0.238048	0.683442
NCOA5	0.35767	18.9289	1.45431	0.238304	0.683726
LUZP1	-0.132432	16.8571	1.45149	0.238747	0.684546
SDCBP2	0.161438	15.5082	1.44899	0.239142	0.684925
LSM2	-0.156335	18.5694	1.4479	0.239315	0.684925
NAA50	-0.109501	16.6836	1.44766	0.239353	0.684925
UQCRC1	0.154663	21.6915	1.44609	0.239601	0.685052
PSMC1	-0.0751278	20.1514	1.44538	0.239713	0.685052
RPL37A	0.142361	17.54	1.44278	0.240126	0.68578
SH3BGRL3	-0.331886	19.1273	1.44081	0.240439	0.686225
WDR45	0.239393	16.5259	1.43827	0.240843	0.686924
POFUT2	-0.125782	15.3319	1.43492	0.241377	0.687997
CD46	-0.0975009	17.4985	1.43306	0.241676	0.688032
NEMF	0.222747	17.9573	1.43287	0.241707	0.688032
HDGF	-0.204468	21.8381	1.42987	0.242188	0.688933
PPIG	0.147665	17.314	1.42809	0.242473	0.688933
SERPINB2	-0.170344	20.6284	1.42792	0.242499	0.688933
MFSD10	-0.188818	17.6525	1.42591	0.242823	0.689402
WARS2	-0.16498	15.5445	1.42115	0.243592	0.690551
GTF2H1	0.232831	17.9382	1.42086	0.243639	0.690551
ABCB7	0.136175	16.114	1.42045	0.243705	0.690551
SRC	0.0842004	17.5117	1.4193	0.243891	0.690625
PYCARD	-0.114852	19.5778	1.41832	0.244049	0.690625
EEA1	-0.101939	20.2449	1.41694	0.244274	0.690809
MAD1L1	-1.1053	19.8607	1.41473	0.244633	0.691375
CHMP4B	-0.16163	19.7162	1.4122	0.245045	0.692009
FAM3C	0.122479	20.0013	1.41139	0.245176	0.692009
ST6GAL1	0.199936	16.1398	1.40656	0.245965	0.6934
GGH	-0.110558	18.93	1.40577	0.246095	0.6934
TBC1D15	-0.101088	17.8267	1.40467	0.246274	0.6934
NAA35	-0.291679	13.7255	1.40447	0.246308	0.6934
KLF5	0.251006	13.9982	1.40338	0.246487	0.693454
MRPL50	-0.151348	16.2145	1.40185	0.246737	0.693623
OPTN	0.280341	18.1613	1.40027	0.246997	0.693623
ERH	-0.109287	19.8445	1.4001	0.247026	0.693623
SLC38A10	0.136467	15.592	1.39679	0.247571	0.694677
LRRC57	-0.116412	16.336	1.39588	0.247722	0.694677
CSTF1	0.0962928	17.6402	1.39059	0.248597	0.696654
SCIN	0.166835	17.9156	1.3895	0.248779	0.696654
TTC27	0.322728	15.2476	1.38773	0.249072	0.696654
L2HGDH	-0.122624	15.2438	1.38708	0.24918	0.696654
CKMT1A	0.108795	20.7883	1.38643	0.249289	0.696654
GGA1	-0.283555	15.699	1.38466	0.249584	0.696654
HECTD1	-1.08009	20.1302	1.38399	0.249696	0.696654
KEAP1	-0.170255	15.6867	1.3839	0.249711	0.696654
CLTC	0.0716794	24.6401	1.38262	0.249924	0.696803
ATP11B	0.16141	16.1676	1.38068	0.250249	0.69692
NDRG3	0.185104	16.476	1.37988	0.250382	0.69692
MCTS1	-0.107289	18.6107	1.37949	0.250448	0.69692
TXNL1	-0.155	21.2748	1.37643	0.250961	0.697271
SFN	-0.210068	23.447	1.37615	0.251009	0.697271
YME1L1	-0.15353	20.5119	1.37495	0.251209	0.697271
NUP35	0.172787	15.8862	1.37491	0.251217	0.697271
SLC35B2	-0.156314	16.4689	1.37259	0.251607	0.697909
BNIP1	-0.15456	16.9865	1.36991	0.252059	0.698715
BAG3	-0.190952	20.0326	1.36758	0.252454	0.69889
INPP4B	-0.152565	17.67	1.36671	0.2526	0.69889
ACADM	0.15485	20.5486	1.36575	0.252763	0.69889
ZMYM3	-0.14361	16.0386	1.36511	0.252871	0.69889
TP53I3	-0.164826	19.3653	1.36478	0.252927	0.69889
EEF2	0.0760097	24.552	1.36256	0.253305	0.699489
GMPR	0.253672	16.4611	1.3609	0.253588	0.699824
FRMPD3	-0.146711	15.2585	1.35511	0.254575	0.701929
ARL2BP	-0.176146	15.8621	1.35453	0.254674	0.701929
HTT	-0.121162	18.5545	1.35023	0.255412	0.703185
UBTF	0.166517	18.4832	1.34913	0.255601	0.703185
TCEAL3	-0.272233	15.9209	1.34904	0.255615	0.703185
TANC1	-0.131875	18.1735	1.33913	0.257327	0.706851
TARDBP	0.106694	19.9091	1.33601	0.25787	0.706851
MYO7A	0.230246	18.4088	1.33345	0.258316	0.706851
CFB	0.313996	18.6389	1.3334	0.258324	0.706851
PAWR	0.161863	17.8359	1.33323	0.258354	0.706851
FAM96B	0.204783	16.235	1.33259	0.258465	0.706851
LPGAT1	-0.262432	13.263	1.33224	0.258526	0.706851
PPP2R1B	-0.110584	15.114	1.33203	0.258563	0.706851
CTPS2	-0.0722966	17.5787	1.33131	0.258688	0.706851
PLOD2	0.173375	14.5603	1.33118	0.258711	0.706851
CCAR2	0.101664	21.5581	1.33079	0.258779	0.706851
AKR1C1	0.124668	15.7869	1.32952	0.259001	0.706851
UMPS	0.0880796	18.0515	1.3291	0.259075	0.706851
LIMA1	0.171688	20.1558	1.32715	0.259416	0.706851
FN3KRP	0.156996	18.4022	1.32652	0.259526	0.706851
RALGAPA2	0.106361	17.6742	1.32637	0.259553	0.706851
SLC6A6	0.194608	15.7005	1.32495	0.259803	0.707031
SUCLG1	-0.0905735	20.2512	1.32414	0.259945	0.707031
UBA2	0.0940879	19.8323	1.32112	0.260475	0.708029
TRAF6	-0.214598	15.0401	1.31694	0.261213	0.709519
DRG2	-0.125619	16.8196	1.31617	0.26135	0.709519
DBT	-0.113829	18.9149	1.31332	0.261855	0.709928
RMDN3	-0.0681673	18.4453	1.30536	0.263272	0.709928
ENAH	-0.0997327	18.4809	1.30394	0.263525	0.709928
RCOR1	0.133019	18.5166	1.30374	0.263561	0.709928
PAK1	-0.246103	18.0126	1.30366	0.263576	0.709928
IFT81	0.336213	18.832	1.30258	0.263769	0.709928
TFAM	-0.0882609	18.5044	1.30153	0.263957	0.709928
UPF1	0.0717617	20.4717	1.30075	0.264097	0.709928
CCDC50	-0.128961	15.4167	1.29936	0.264346	0.709928
TES	0.155053	20.3599	1.29936	0.264346	0.709928
CKAP5	-0.126726	19.0211	1.29877	0.264452	0.709928
PRODH	-0.297764	18.3173	1.29822	0.264551	0.709928
DNAJC19	-0.137897	14.5577	1.29608	0.264935	0.709928
SNRNP40	0.199365	18.8374	1.29473	0.26518	0.709928
AZGP1	-0.141645	16.373	1.29468	0.265189	0.709928
EIF3J	-0.10158	18.8397	1.29306	0.265481	0.709928
RTKN	-0.219926	15.6399	1.29281	0.265526	0.709928
MOB2	-0.0897999	16.2159	1.29184	0.265702	0.709928
WARS	0.348777	21.3958	1.29099	0.265855	0.709928
EDF1	-0.131521	18.4	1.29037	0.265968	0.709928
DNTTIP2	-0.653497	17.1223	1.28971	0.266087	0.709928
NELFCD	-0.144537	16.7793	1.28872	0.266266	0.709928
UBE3C	0.316928	17.0017	1.28832	0.266338	0.709928
DSC1	-0.256659	16.8686	1.2879	0.266414	0.709928
NBEA	0.118283	14.639	1.28753	0.266482	0.709928
UBXN1	-0.1771	18.9502	1.28543	0.266864	0.709928
PYM1	-0.210669	19.2136	1.28532	0.266884	0.709928
CFAP52	-0.19524	17.3801	1.28508	0.266926	0.709928
ASNS	0.236222	15.5172	1.28484	0.266971	0.709928
TRRAP	0.110122	18.927	1.28383	0.267154	0.709928
MRPL19	-0.0858626	17.383	1.2825	0.267397	0.709928
HDGFRP2	-0.161841	18.4539	1.28224	0.267444	0.709928
POLD2	-0.590046	17.7008	1.28185	0.267515	0.709928
PRPF8	0.133114	21.6962	1.28149	0.26758	0.709928
ACOT11	-0.164545	13.7664	1.28133	0.26761	0.709928
SNRPA	-0.21756	18.9038	1.27975	0.267898	0.709928
PIBF1	-0.176625	16.8209	1.27966	0.267914	0.709928
MARCKSL1	0.332514	18.4365	1.27935	0.267971	0.709928
STK3	-0.108175	17.3278	1.27892	0.26805	0.709928
SUPV3L1	0.128521	16.7288	1.27779	0.268257	0.709928
NUB1	-0.182976	19.1847	1.27683	0.268432	0.709928
RPN2	0.104545	21.3648	1.27619	0.26855	0.709928
RABEP1	-0.166236	18.5789	1.27492	0.268783	0.709928
SEC23IP	-0.0737109	19.0786	1.27471	0.268821	0.709928
NDUFA10	0.177056	18.9099	1.2745	0.26886	0.709928
ERICH5	-0.275662	17.5336	1.26862	0.269941	0.71235
SPNS1	0.147145	16.2729	1.26664	0.270308	0.712883
RNPEP	-0.106525	21.9957	1.26558	0.270503	0.712965
VPS52	-0.098853	16.6608	1.26211	0.271147	0.714028
UBXN4	0.140189	19.5072	1.25934	0.271661	0.714028
PPP1R13L	0.131825	18.5405	1.25919	0.271689	0.714028
ALDH1B1	-0.325251	17.2504	1.25906	0.271713	0.714028
METTL3	0.125954	15.7083	1.25663	0.272166	0.714028
LAMTOR4	-0.117007	15.1002	1.25657	0.272177	0.714028
METAP1	0.0933426	18.2122	1.25599	0.272286	0.714028
PPHLN1	0.220399	19.6722	1.25517	0.272439	0.714028
PNKD	-0.158417	15.392	1.25466	0.272534	0.714028
SEMA4B	0.102635	17.1688	1.25288	0.272866	0.714028
CCT2	0.217269	21.8594	1.25189	0.273053	0.714028
RAB4A	-0.111074	16.6908	1.25163	0.273101	0.714028
RAB5B	0.0833161	17.667	1.25083	0.273251	0.714028
SFPQ	0.149693	22.1513	1.24952	0.273496	0.714028
TGM1	0.166939	18.7065	1.24697	0.273975	0.714028
BANF1	-0.18032	18.1087	1.24697	0.273976	0.714028
ALDH1L1	-0.178561	20.2921	1.24666	0.274033	0.714028
RWDD1	-0.1847	16.0251	1.24615	0.27413	0.714028
DDX24	0.142387	17.0657	1.24512	0.274323	0.714028
VRK1	0.140868	15.3807	1.24451	0.274439	0.714028
EPS8L1	0.217415	17.6457	1.24422	0.274494	0.714028
BIRC6	-0.138072	18.1116	1.24405	0.274525	0.714028
RAD21	-0.992634	19.5995	1.24278	0.274766	0.714227
VEZF1	0.233045	16.9478	1.24082	0.275135	0.714704
NT5DC1	-0.175278	18.4039	1.23929	0.275426	0.714704
HADHA	0.0742908	22.9035	1.23876	0.275525	0.714704
RALB	0.105436	17.7261	1.23833	0.275608	0.714704
MAP1A	-0.161738	20.6252	1.2364	0.275974	0.715226
MRPL24	-0.0942993	17.2717	1.23431	0.27637	0.715825
PTMS	-0.398839	19.0253	1.23341	0.276543	0.715845
KIAA1468	0.105961	16.6339	1.2321	0.276791	0.715932
MSH2	0.104561	19.1595	1.23102	0.276997	0.715932
PM20D2	0.26112	18.7182	1.23064	0.277071	0.715932
KIF1BP	-0.0885167	16.4822	1.22818	0.27754	0.716662
SQSTM1	0.231584	16.839	1.22481	0.278187	0.716662
DCAF8	-0.137294	16.3473	1.22461	0.278225	0.716662
NADSYN1	0.13605	18.9258	1.22395	0.278352	0.716662
HNRNPH2	0.13179	19.4551	1.22377	0.278386	0.716662
KIF5B	0.0793913	21.2689	1.22367	0.278405	0.716662
PGPEP1	-0.139104	15.283	1.22313	0.278509	0.716662
SNW1	0.152917	18.2464	1.21884	0.279336	0.718317
PSMD13	-0.0668272	20.5191	1.21792	0.279512	0.718317
CES2	-0.154377	19.0331	1.21722	0.279649	0.718317
COL18A1	0.179986	16.5691	1.21624	0.279838	0.718378
HAX1	0.179956	14.3348	1.21398	0.280274	0.719073
ATRX	0.350811	19.5812	1.21295	0.280475	0.719161
CASP3	-0.0984754	18.4715	1.21036	0.280977	0.719757
DNAJB4	0.0609321	18.0962	1.20741	0.281552	0.719757
ILVBL	0.074661	18.9804	1.20708	0.281617	0.719757
SELENBP1	-0.151431	23.4793	1.20704	0.281624	0.719757
ATP6AP2	-0.119757	15.6951	1.20538	0.281949	0.719757
UBAC1	-0.101545	16.3723	1.20334	0.282346	0.719757
LY6D	0.41484	16.8005	1.20304	0.282406	0.719757
CRTAP	0.145079	15.2149	1.20089	0.282826	0.719757
KRT75	-0.162028	19.9718	1.20045	0.282913	0.719757
ACAD8	-0.177169	17.5819	1.20004	0.282994	0.719757
ADSS	-0.106178	20.4879	1.19998	0.283005	0.719757
BASP1	-0.186116	22.5033	1.1995	0.2831	0.719757
SIGIRR	0.100692	16.1249	1.19689	0.283613	0.719757
HIBADH	-0.0892314	19.3821	1.19534	0.283918	0.719757
TNPO3	0.201517	18.1221	1.19476	0.284033	0.719757
ATM	0.134035	20.0151	1.19458	0.284069	0.719757
CLIC4	-0.172899	18.7788	1.1942	0.284142	0.719757
ACTN4	0.205111	24.0499	1.19373	0.284235	0.719757
FAM114A1	0.196857	18.0685	1.19318	0.284344	0.719757
SRPRB	-0.104336	18.881	1.19109	0.284758	0.719757
LYPLA2	0.0981421	17.7176	1.19056	0.284862	0.719757
FUNDC2	-0.107261	16.472	1.18949	0.285074	0.719757
PAK2	-0.108001	18.4731	1.18928	0.285117	0.719757
ILF2	0.130497	21.6619	1.18889	0.285193	0.719757
SMARCC1	0.203159	17.3724	1.18823	0.285324	0.719757
ITPA	-0.146185	17.6277	1.1881	0.28535	0.719757
ABHD11	-0.0931204	18.8764	1.18598	0.285772	0.719757
ECH1	-0.0750653	21.7533	1.18576	0.285816	0.719757
COA3	0.101467	16.7833	1.18328	0.286309	0.719757
CAPRIN1	-0.153291	20.04	1.1827	0.286424	0.719757
CALML5	0.336025	14.4028	1.1823	0.286504	0.719757
KIF3A	-0.141072	16.1502	1.18197	0.286569	0.719757
CD58	-0.0887049	15.2328	1.18117	0.28673	0.719757
AHR	-0.161112	14.7427	1.18045	0.286873	0.719757
BLOC1S6	-0.22116	17.2967	1.18004	0.286956	0.719757
FH	0.136105	21.1652	1.17969	0.287026	0.719757
COG8	0.0994742	15.3673	1.17922	0.28712	0.719757
NAMPT	0.130215	20.713	1.17904	0.287156	0.719757
GAPDHS	-0.542094	19.565	1.17895	0.287173	0.719757
PRAF2	-0.0812397	17.8414	1.17655	0.287655	0.720547
RBBP6	0.163909	15.7717	1.17275	0.288419	0.721476
VPS50	-0.181594	14.6874	1.17183	0.288603	0.721476
TAF15	0.222087	20.5339	1.17164	0.288642	0.721476
TAGLN	-0.306989	17.1599	1.1714	0.28869	0.721476
FGFR1OP	-0.102912	16.5669	1.17039	0.288893	0.721495
MRC2	-0.104543	18.5064	1.16947	0.289079	0.721495
CYC1	0.177852	20.1132	1.16889	0.289196	0.721495
PEX14	0.11982	17.2378	1.1645	0.290084	0.723294
PPP1R2	0.232289	15.5661	1.16237	0.290517	0.723957
PLD3	-0.0966519	19.0038	1.16075	0.290847	0.724364
ANKZF1	0.146942	16.9369	1.15745	0.29152	0.725624
ATL2	-0.174568	16.2929	1.15473	0.292075	0.726524
TIPRL	0.127787	18.0183	1.15316	0.292397	0.726524
TOR1AIP2	0.139095	15.0733	1.15279	0.292472	0.726524
SEC24B	0.102848	17.3182	1.15241	0.292551	0.726524
BTD	-0.201672	14.6354	1.15122	0.292794	0.726576
TNFAIP8	0.0851247	17.5932	1.15067	0.292907	0.726576
FKBP5	0.114095	17.3315	1.1491	0.29323	0.726962
FNBP1L	-0.116773	15.7152	1.14733	0.293594	0.72719
GDPD1	-0.144724	14.619	1.14543	0.293986	0.72719
PLXNB2	0.0661312	20.4539	1.1451	0.294055	0.72719
SYMPK	-0.131769	19.2744	1.14391	0.294301	0.72719
RFC4	0.113829	16.1833	1.14382	0.294319	0.72719
ACTR1A	-0.0914061	19.8463	1.14378	0.294327	0.72719
PSMD5	0.0819902	19.6671	1.1426	0.294572	0.72731
BCL2L13	0.121985	18.3777	1.14128	0.294844	0.72731
EIF4G3	0.0997535	19.3297	1.14112	0.294878	0.72731
IGF2BP2	0.0795679	18.8101	1.13992	0.295127	0.727511
STAM	-0.0847246	17.2069	1.13885	0.295349	0.727545
LARS2	0.105874	15.2404	1.1372	0.295691	0.727545
MYBBP1A	0.172952	17.9489	1.13616	0.295909	0.727545
ACOX1	0.143438	18.8189	1.13476	0.296201	0.727545
HN1	-0.30313	18.8252	1.13458	0.296237	0.727545
SACS	0.177744	19.2234	1.13244	0.296684	0.727545
SNRPB2	0.140209	17.023	1.13231	0.296712	0.727545
YY1	-0.102121	16.6999	1.1313	0.296922	0.727545
TAX1BP3	0.283704	17.3587	1.13047	0.297097	0.727545
RYDEN	0.196468	14.6214	1.13009	0.297176	0.727545
DNAJA2	0.0744241	19.4671	1.12893	0.297419	0.727545
ARPC3	0.0783298	20.1059	1.12817	0.297579	0.727545
THBS1	0.155223	14.0891	1.12815	0.297583	0.727545
PDXK	-0.0914861	20.5107	1.12751	0.297718	0.727545
RANGAP1	0.174849	19.2646	1.12735	0.297751	0.727545
GOLM1	-0.112126	19.8873	1.12701	0.297823	0.727545
GSDMB	-0.475425	13.649	1.12296	0.298674	0.729215
S100A7	-0.190279	15.7647	1.11933	0.29944	0.730675
USMG5	0.114928	19.8472	1.11655	0.300029	0.7317
API5	0.122772	20.0451	1.11502	0.300356	0.732085
ADH1B	-0.202783	17.4404	1.1108	0.301253	0.733663
UBE2L3	0.163607	21.3536	1.11039	0.301341	0.733663
TCN1	-0.195177	16.3113	1.10926	0.301582	0.733839
PHLDA3	-0.163403	13.4295	1.10747	0.301965	0.734359
MRPS17	-0.152349	16.3586	1.10353	0.302809	0.735747
CYB5R2	-0.175289	17.3847	1.10322	0.302875	0.735747
CAMK1D	-0.0884419	17.2751	1.0997	0.303634	0.736863
MVK	0.0851888	18.9737	1.09935	0.303709	0.736863
SH3BP4	0.0774628	18.6727	1.09872	0.303844	0.736863
PGM3	-0.174985	19.5004	1.09616	0.304397	0.737439
RPA3	0.144474	17.5944	1.09605	0.304421	0.737439
RPL37	-0.153541	15.9408	1.09267	0.305152	0.738054
TPD52	0.267769	18.9014	1.0921	0.305278	0.738054
FEN1	0.206867	16.906	1.0918	0.305342	0.738054
TMEM57	-0.377629	16.9217	1.09128	0.305454	0.738054
MICU1	-0.152978	13.7627	1.09096	0.305525	0.738054
CDC42EP4	0.169348	15.8795	1.08795	0.306181	0.738467
SULT1A3;SULT1A4	-0.171168	15.9385	1.08762	0.306252	0.738467
ALDH1A3	-0.157956	20.9945	1.08694	0.306399	0.738467
APLP2	0.17334	15.8876	1.08657	0.306481	0.738467
LAMA5	-0.125727	19.8039	1.08627	0.306546	0.738467
ARL6IP5	-0.0929936	19.3305	1.08246	0.30738	0.740066
MTMR9	0.106281	16.9705	1.07983	0.307956	0.740166
BCL7C	-0.194544	14.5983	1.07816	0.308324	0.740166
DPM1	-0.0919723	18.491	1.07787	0.308388	0.740166
IFT57	-0.121141	16.1826	1.07786	0.30839	0.740166
ABCF1	0.646092	22.8471	1.07736	0.308501	0.740166
GLS	0.226509	14.9529	1.07672	0.308641	0.740166
TIAL1	0.104634	17.1682	1.07604	0.308791	0.740166
ALDH3B1	-0.23191	21.1628	1.0748	0.309063	0.740166
MRI1	0.145691	17.697	1.0743	0.309175	0.740166
SMARCA5	0.148778	18.6759	1.07339	0.309375	0.740166
RLF	-0.30054	13.702	1.07298	0.309466	0.740166
MXRA7	0.0779144	17.6353	1.07233	0.30961	0.740166
GNA14	-0.167333	15.5877	1.07102	0.3099	0.740166
CLGN	0.184429	14.3968	1.07048	0.310021	0.740166
ATAD3A	-0.11718	18.9288	1.06915	0.310314	0.740166
USP14	-0.0723518	20.3418	1.06789	0.310595	0.740166
RRAGC	0.133142	13.5837	1.06691	0.310811	0.740166
MFSD6	0.122211	14.9445	1.06604	0.311006	0.740166
DNAJA4	-0.131988	18.1734	1.06473	0.311297	0.740166
FAM107B	-0.233101	16.9325	1.06446	0.311359	0.740166
EIF3L	0.0702154	20.2233	1.064	0.31146	0.740166
TSSC4	0.142036	15.353	1.06207	0.311891	0.740166
MSMO1	0.100855	15.5303	1.06142	0.312037	0.740166
NUMA1	0.114622	21.1782	1.06112	0.312103	0.740166
ARHGEF12	-0.138699	18.748	1.05956	0.312453	0.740166
KRIT1	-0.0909456	18.0438	1.05925	0.312522	0.740166
WDR92	-0.0880598	17.1421	1.05869	0.312648	0.740166
PAPSS1	0.0985935	18.9076	1.0586	0.312669	0.740166
HCCS	0.0888652	17.3639	1.05858	0.312673	0.740166
SMG1	0.0887336	16.1337	1.05851	0.312689	0.740166
OSBP	0.075413	19.6391	1.05842	0.312708	0.740166
AKAP1	0.14458	14.4969	1.05665	0.313107	0.740707
RIOK2	0.19181	17.065	1.05463	0.31356	0.741375
PSMD8	-0.107432	20.5479	1.05375	0.313758	0.741439
PRPF3	0.105943	17.1984	1.05271	0.313993	0.741592
KIF2A	-0.122663	17.616	1.05128	0.314315	0.7418
LDHA	-0.0872178	22.7698	1.0508	0.314424	0.7418
PI4KA	0.158649	17.9771	1.04881	0.314875	0.742462
GMPPA	-0.0957118	17.638	1.04488	0.315766	0.743897
POFUT1	-0.0963101	16.3613	1.04461	0.315826	0.743897
TOR4A	0.26356	17.1385	1.04254	0.316297	0.744601
FAS	0.13134	16.0083	1.04052	0.316759	0.744609
HSD17B8	0.157155	16.3403	1.04043	0.316779	0.744609
RAC1	-0.0854922	18.6021	1.04027	0.316815	0.744609
DAP3	0.0734289	17.6064	1.03563	0.317877	0.746543
KIF13B	-0.0748764	18.6141	1.03458	0.318117	0.746543
SMC1A	0.190211	19.9307	1.03442	0.318154	0.746543
biognosys	-0.127962	25.3273	1.03013	0.319142	0.748345
YARS	-0.0686531	20.2993	1.02887	0.319431	0.748345
CNN2	0.138308	18.3965	1.0278	0.31968	0.748345
VPS11	0.0819908	15.5243	1.02649	0.319982	0.748345
SPATA18	0.190932	18.6276	1.02638	0.320007	0.748345
PARS2	-0.14266	16.4963	1.02538	0.320239	0.748345
G3BP1	-0.101092	19.7027	1.02532	0.320253	0.748345
ANAPC5	0.318944	16.9397	1.02428	0.320495	0.748345
PABPN1	0.128152	18.4137	1.02406	0.320545	0.748345
CAMK2D	0.0814019	18.6426	1.02363	0.320645	0.748345
NFKB2	0.118319	16.9511	1.02016	0.321452	0.749699
SARS	-0.0933096	20.5741	1.01965	0.321571	0.749699
SAFB	0.13396	19.6328	1.01885	0.321757	0.749729
ERAP1	0.0763197	20.0393	1.01729	0.322121	0.750175
IFI30	0.243609	18.0464	1.01275	0.323182	0.751759
MT-CO1	0.15504	16.9164	1.01234	0.323279	0.751759
EPRS	0.0714418	22.515	1.01216	0.323321	0.751759
CPNE2	-0.0713276	15.4712	1.01094	0.323608	0.752024
PDE12	0.0735253	17.8106	1.00899	0.324068	0.752461
FYB	-0.698755	14.3817	1.00867	0.324142	0.752461
FUS	0.175333	19.2804	1.00493	0.325023	0.75342
RPL13	-0.104973	20.8343	1.00466	0.325089	0.75342
SRSF2	-0.166312	19.1736	1.00409	0.325223	0.75342
WDR61	-0.0884755	18.2125	1.00353	0.325357	0.75342
PPM1H	-0.244002	16.9881	1.00324	0.325423	0.75342
HMGB3	-0.223507	19.4165	1.00109	0.325934	0.753533
BAD	-0.185216	15.9108	1.00052	0.326069	0.753533
SART3	0.133995	19.0762	1.00021	0.326144	0.753533
TMEM68	-0.132556	15.961	0.999702	0.326264	0.753533
RPIA	-0.14822	16.3683	0.998669	0.326509	0.753533
MIA3	0.112213	17.4443	0.997903	0.326691	0.753533
KRT4	0.237986	23.0835	0.997614	0.32676	0.753533
GTF2I	0.0929569	21.1679	0.996479	0.327031	0.753533
TRIP6	0.150008	18.3278	0.996297	0.327074	0.753533
CTBP2	0.0819434	17.3543	0.995138	0.327351	0.753533
AGPAT1	-0.222742	16.1865	0.995009	0.327382	0.753533
COL4A2	-0.196874	16.4213	0.991581	0.328201	0.75502
PLEKHA7	-0.197068	16.3665	0.990386	0.328488	0.755278
APMAP	0.0647723	20.2197	0.987836	0.3291	0.755983
MRPL9	0.149582	16.2043	0.987243	0.329243	0.755983
DNAH5	-0.127415	19.5474	0.986892	0.329327	0.755983
HNRNPA1	0.29358	21.4186	0.986213	0.329491	0.755983
MYH14	0.144096	22.4187	0.983002	0.330265	0.756731
PPP1R21	-0.187781	12.6557	0.982468	0.330394	0.756731
SLC44A4	-0.136802	18.9202	0.982351	0.330423	0.756731
CUL4B	0.0865013	17.8116	0.981974	0.330514	0.756731
CXADR	0.0966584	17.2941	0.980432	0.330887	0.757036
LGALS9	0.159972	18.3342	0.979941	0.331006	0.757036
ANP32E	-0.118548	18.212	0.979264	0.33117	0.757036
NUP133	-0.096249	19.2406	0.976309	0.331888	0.758277
GNAQ	-0.0767477	18.3396	0.975096	0.332184	0.758541
GMPS	0.0889789	18.9067	0.974401	0.332353	0.758541
TIGAR	-0.202379	15.445	0.971688	0.333015	0.759241
LRRC59	0.146708	19.3844	0.971086	0.333162	0.759241
UCHL3	-0.228575	18.9814	0.970447	0.333319	0.759241
CCDC22	-0.109415	17.4308	0.970281	0.333359	0.759241
SPINT2	0.11718	16.2562	0.969124	0.333643	0.759487
MSLN	-0.188093	14.6127	0.967745	0.333981	0.759859
CAPN2	-0.065988	23.799	0.96645	0.334299	0.760184
NONO	0.113604	22.0341	0.965356	0.334568	0.760398
ZC3H4	-0.172205	17.7009	0.96445	0.334791	0.760506
ABHD6	-0.258908	17.0891	0.961881	0.335424	0.761547
DDX19A	-0.230457	16.9806	0.960933	0.335658	0.76162
NTPCR	0.142722	15.9254	0.96033	0.335807	0.76162
PPP1R8	0.0834061	17.1924	0.957335	0.336549	0.761859
IL16	0.146994	14.7969	0.957331	0.33655	0.761859
SH3GLB1	0.157773	17.6266	0.956834	0.336673	0.761859
CTSA	-0.247311	18.8254	0.956378	0.336787	0.761859
ALDH1L2	-0.180732	18.9681	0.956318	0.336802	0.761859
RAP1A	0.067781	18.1312	0.954938	0.337144	0.761859
CDKN1B	0.306764	14.882	0.954364	0.337287	0.761859
AES	-0.133582	14.6274	0.954245	0.337317	0.761859
PON2	0.0952898	19.8993	0.952363	0.337785	0.762384
ELOVL1	0.209981	15.1794	0.951735	0.337942	0.762384
WWP2	0.173038	12.8043	0.950277	0.338306	0.762384
ALDH1A1	-0.190994	24.7325	0.95005	0.338363	0.762384
FERMT2	-0.433623	20.1502	0.949792	0.338427	0.762384
RRBP1	-0.172135	23.2266	0.948169	0.338833	0.762902
THEM6	-0.102305	17.4465	0.946518	0.339247	0.763315
DDX39B	0.103921	20.8301	0.946034	0.339368	0.763315
SUN1	0.222297	18.1345	0.943231	0.340073	0.764144
POLR2G	-0.159298	14.5586	0.943167	0.340089	0.764144
CHD6	-0.245881	20.3722	0.941566	0.340492	0.76432
ARMCX3	0.0874842	16.7705	0.940691	0.340713	0.76432
SEP15	0.127209	16.2484	0.940327	0.340805	0.76432
GRWD1	0.126258	17.0081	0.940041	0.340877	0.76432
CSK	-0.0605363	17.7888	0.938831	0.341183	0.76432
PCNT	-0.177177	17.5567	0.938668	0.341224	0.76432
FTH1	-0.144714	14.7843	0.937213	0.341592	0.76475
CUL5	-0.210867	19.5199	0.93639	0.3418	0.764823
EXOC6	0.0825985	15.787	0.9354	0.342051	0.764934
TOLLIP	-0.100834	17.9524	0.934805	0.342202	0.764934
WDR18	0.0911198	17.2683	0.93124	0.343109	0.765681
DYNC2H1	-0.0746348	20.2364	0.930829	0.343214	0.765681
PSPC1	0.314081	19.4205	0.930328	0.343342	0.765681
HIF1AN	-0.098413	14.8176	0.930078	0.343405	0.765681
SCGB1A1	-0.341025	20.0411	0.929362	0.343588	0.765681
MRPS33	-0.0818444	15.1855	0.928567	0.343791	0.765681
SPACA9	0.232181	17.0527	0.928187	0.343888	0.765681
PTK7	0.0975943	18.3233	0.927537	0.344054	0.765681
KPNA3	0.0845208	17.8131	0.925834	0.34449	0.765681
TRA2B	-0.145358	19.8314	0.924605	0.344805	0.765681
HSP90AB4P	0.149208	20.7725	0.924007	0.344959	0.765681
STRA6	0.547828	14.8277	0.922861	0.345253	0.765681
ATP2B1	-0.0755301	17.2674	0.922794	0.345271	0.765681
BMP1	0.337442	13.9269	0.922547	0.345334	0.765681
DHX29	0.269532	17.8866	0.922453	0.345358	0.765681
SH3GL1	-0.110657	18.6635	0.922451	0.345359	0.765681
NUP188	0.0952015	17.084	0.921592	0.34558	0.76578
FKBP1A	-0.182677	20.4593	0.920733	0.345801	0.765879
NPLOC4	-0.160328	19.3652	0.91907	0.34623	0.766437
CDC23	-0.180897	15.7109	0.917445	0.346649	0.766975
SYNM	-0.211444	19.8835	0.914496	0.347413	0.76746
DDX27	-0.0937883	16.8291	0.914175	0.347496	0.76746
CORO1C	0.0742751	18.7305	0.912779	0.347858	0.76746
LPCAT3	-0.181945	16.6089	0.912553	0.347917	0.76746
ABCB11	0.0950547	17.3378	0.912235	0.348	0.76746
ADAM17	-0.328143	17.3847	0.912107	0.348033	0.76746
KDELC2	-0.127928	16.1011	0.911826	0.348106	0.76746
BCS1L	0.509317	18.1195	0.910785	0.348377	0.767667
PCMT1	-0.0940096	18.53	0.906333	0.349538	0.769508
RTN4	0.124156	21.8539	0.906225	0.349567	0.769508
RABL2A;RABL2B	-0.153418	16.9262	0.90511	0.349859	0.76976
NMNAT1	-0.132343	15.9679	0.904158	0.350108	0.769918
KPNA4	0.085142	18.4658	0.901341	0.350847	0.770659
EIF2A	-0.055103	19.4125	0.90125	0.350871	0.770659
CLIC3	-0.181781	15.7532	0.900279	0.351127	0.770659
PTDSS1	-0.180774	14.859	0.900172	0.351155	0.770659
RPS2	0.0994322	21.6127	0.895323	0.352435	0.773076
HYPK	-0.179661	15.9501	0.893588	0.352894	0.773693
NUTF2	0.186162	18.3059	0.891526	0.353441	0.77429
TUBA8	0.286411	19.2765	0.891218	0.353523	0.77429
MRPL47	0.0797777	16.0934	0.889738	0.353917	0.774435
COPB1	-0.0676459	21.3426	0.889627	0.353946	0.774435
RBM10	0.129775	17.1276	0.888231	0.354318	0.774859
COG3	-0.123344	15.0509	0.886713	0.354723	0.775349
C6orf132	-0.163699	17.6036	0.885412	0.35507	0.775349
GFER	0.144897	15.4701	0.883944	0.355463	0.775349
SUPT16H	0.0951402	19.4367	0.883944	0.355463	0.775349
MALSU1	-0.215603	14.0873	0.883378	0.355615	0.775349
ADH5	-0.0748878	21.7859	0.882018	0.35598	0.775349
STX12	-0.0594897	18.1501	0.882002	0.355984	0.775349
L1RE1	0.159108	16.8898	0.881393	0.356147	0.775349
EML4	-0.108153	20.4526	0.880743	0.356322	0.775349
DIP2B	0.0914494	17.3436	0.880192	0.35647	0.775349
LANCL1	-0.090813	19.4651	0.87935	0.356697	0.775349
HMBS	-0.130164	15.8129	0.879185	0.356741	0.775349
MROH1	-0.0965029	17.2729	0.878728	0.356864	0.775349
GET4	-0.094459	16.7628	0.877606	0.357166	0.775617
[truncated: 2,342 more rows]

## Sheet: ConditionsDay3
Protein	PR8Day3.mockDay3	AveExpr	F	P.Value	adj.P.Val
IRF9	1.5969	15.9665	174.398	2.71005e-13	1.17643e-09
MX1	4.05732	20.8989	116.122	2.80509e-11	6.08845e-08
DTX3L	1.54787	16.8092	111.035	4.58934e-11	6.64078e-08
PLSCR1	2.06293	17.2285	107.612	6.45909e-11	7.00973e-08
EIF2AK2	1.40176	18.1355	104.054	9.30096e-11	8.0751e-08
ADAR	0.875821	19.5014	96.63	2.05786e-10	1.48886e-07
STAT1	2.20915	21.1783	87.7724	5.66839e-10	3.51521e-07
IFIT1	3.91924	18.1942	73.9287	3.27604e-09	1.77766e-06
ISG15	4.05069	18.9704	71.75	4.41427e-09	2.12915e-06
OAS3	2.12906	19.265	70.9366	4.94253e-09	2.14555e-06
HLA-F	1.93616	17.0421	69.6075	5.95765e-09	2.3511e-06
SP100	1.46429	17.7212	66.1729	9.77431e-09	3.53586e-06
CMTR1	0.999187	15.795	65.1147	1.14277e-08	3.81598e-06
IFIT5	1.49888	15.5721	60.2128	2.41608e-08	7.49156e-06
LGALS3BP	1.04064	21.1298	53.7338	6.96246e-08	1.99684e-05
PML	1.0797	20.2428	53.4078	7.35993e-08	1.99684e-05
DDX58	2.08398	18.4019	51.8556	9.61801e-08	2.45599e-05
TRIM25	0.624303	20.279	45.1556	3.26005e-07	7.66332e-05
PSMB8	0.581793	18.2733	45.0066	3.35414e-07	7.66332e-05
TREX1	1.32333	15.2056	43.7197	4.29955e-07	9.08311e-05
TAP1	1.64584	18.0442	43.6082	4.39404e-07	9.08311e-05
UBE2L6	1.89313	16.5091	42.8673	5.08129e-07	0.000100263
RYDEN	1.17908	14.6214	40.7023	7.84211e-07	0.000148011
STAT2	1.43366	17.7433	40.4404	8.2728e-07	0.000149634
TRIM21	1.0119	17.8462	37.4816	1.53696e-06	0.000266878
TAPBP	1.28544	18.4612	36.4152	1.93544e-06	0.000323144
PSMB10	0.545551	18.6034	35.6091	2.31005e-06	0.000371404
FMR1	0.475506	17.2078	35.4228	2.40728e-06	0.000373215
OAS1	2.12236	16.4828	33.2184	3.96032e-06	0.000565453
DR1	0.748192	17.1588	33.146	4.02691e-06	0.000565453
DPAGT1	0.787963	17.6095	33.134	4.03802e-06	0.000565453
LAP3	0.949219	22.1883	32.7779	4.38449e-06	0.000587871
CD38	1.72795	14.8633	32.6122	4.55648e-06	0.000587871
SPATS2L	0.939109	19.0614	32.5673	4.60438e-06	0.000587871
IFIH1	2.37341	14.0519	31.3688	6.10393e-06	0.000757062
IFIT3	2.24532	19.4897	29.944	8.6031e-06	0.00103739
FRMPD3	-0.676106	15.2585	28.7791	1.14671e-05	0.00131922
ANKFY1	0.388955	18.5151	28.7509	1.15481e-05	0.00131922
IFI16	0.731201	20.5803	28.5544	1.21296e-05	0.00133868
CIT	1.24804	14.8806	28.4513	1.24472e-05	0.00133868
PIK3R4	1.39332	17.5049	28.389	1.26436e-05	0.00133868
NAPA	0.549702	19.6172	28.2765	1.30063e-05	0.00134429
TOR1B	1.65179	13.8253	28.099	1.36017e-05	0.00137314
PCIF1	-1.26144	15.5453	27.5443	1.56597e-05	0.00154497
KARS	0.336976	20.5539	25.953	2.36619e-05	0.00228258
PNPT1	0.701339	18.4185	25.7856	2.47313e-05	0.00233389
UBE2V1	-0.502856	17.7158	25.5548	2.62909e-05	0.00242827
OAT	-0.423513	20.9927	25.3595	2.76935e-05	0.00250453
LSR	0.432469	18.1163	25.1147	2.95672e-05	0.00261941
SLMAP	0.64466	15.8532	24.8614	3.165e-05	0.00274785
PRKD2	0.838482	15.4405	24.1442	3.84518e-05	0.00327292
TSPAN13	0.442809	14.9182	23.7083	4.33431e-05	0.00361832
NPC2	-0.6498	20.7642	23.5285	4.55522e-05	0.00373098
GTPBP1	0.460796	17.8865	22.878	5.46165e-05	0.00431729
ARRB2	-0.447177	15.2162	22.8726	5.46996e-05	0.00431729
TRPM4	0.598566	16.3775	22.3147	6.4042e-05	0.0049644
OAS2	1.34479	21.4141	22.2173	6.58436e-05	0.00498953
TYMP	1.24224	21.8038	22.1738	6.6665e-05	0.00498953
RPF2	0.582065	16.5131	22.0804	6.8468e-05	0.00503762
BST2	1.65633	16.6713	21.465	8.1734e-05	0.00591345
NT5C3A	0.892836	17.8151	21.0926	9.1088e-05	0.00637386
PODXL	0.727662	14.768	21.0482	9.2279e-05	0.00637386
EXOSC4	0.556138	13.9026	21.0399	9.25024e-05	0.00637386
PSMB9	1.15425	17.3179	20.8971	9.64538e-05	0.00654228
EFNB1	1.13694	14.7183	20.7986	9.92869e-05	0.00663084
RAB4A	-0.447675	16.6908	20.3318	0.000113984	0.00749702
S100A7	-0.804655	15.7647	20.017	0.000125212	0.00811264
IFI44	2.00772	15.7883	19.6226	0.000140984	0.00900019
IFIT2	1.795	18.4073	19.5396	0.000144573	0.0090955
CNP	0.639763	19.8063	19.3756	0.000151949	0.00942301
UFC1	-0.515755	19.1089	19.3022	0.000155378	0.00945059
TNPO1	0.272064	20.4491	19.2734	0.000156748	0.00945059
LRRC57	-0.428091	16.336	18.8766	0.000176999	0.0105254
WDFY1	0.462037	17.8147	18.7493	0.000184079	0.0107985
TUBAL3	-0.449056	20.1522	18.6682	0.000188748	0.0109247
ALPL	1.05755	15.3705	18.4691	0.000200763	0.0114673
IGSF3	-1.19518	15.8884	18.3443	0.000208712	0.0117665
PAPOLA	0.941403	18.5075	18.2537	0.000214693	0.0119485
MRPL10	-0.400022	16.5667	18.1515	0.000221664	0.0121803
OCLN	0.553908	16.9764	17.8615	0.000242815	0.0131512
SERPINB2	-0.60085	20.6284	17.7657	0.000250265	0.0131512
TAGLN2	-0.429795	23.6423	17.7244	0.000253557	0.0131512
ENDOD1	0.523064	18.6182	17.7213	0.000253806	0.0131512
TYRP1	-1.08912	19.456	17.7129	0.000254481	0.0131512
CIAO1	-0.696851	20.9286	17.5708	0.000266215	0.0135958
UBE2J1	0.703366	13.7405	17.5255	0.000270074	0.0136325
CTR9	0.622908	17.2036	17.4156	0.000279686	0.0138577
SEL1L	-0.456592	20.3088	17.398	0.000281265	0.0138577
UBL5	-0.343179	16.0225	17.3664	0.000284112	0.0138577
ATP6V1F	-0.318905	18.2972	17.2094	0.000298748	0.0144096
CALML5	-1.27905	14.4028	17.1302	0.00030643	0.0146177
SDHD	0.508262	15.0035	16.9583	0.000323863	0.0152814
CTSD	-0.277129	24.8093	16.9012	0.000329892	0.0153985
FBXO6	0.946278	14.0015	16.5733	0.000366904	0.016924
RFC3	0.29696	15.724	16.5445	0.000370371	0.016924
CRBN	-0.544392	15.6194	16.4913	0.000376847	0.0169561
NUP98	0.316454	18.9701	16.4147	0.000386408	0.0169561
HSD17B11	-0.463506	20.0354	16.3807	0.000390731	0.0169561
NFASC	-1.23895	18.1584	16.3464	0.000395146	0.0169561
FNBP4	0.700264	14.2731	16.3422	0.000395687	0.0169561
KCMF1	0.601419	14.6341	16.3102	0.000399859	0.0169561
CAT	-0.385889	22.0276	16.2938	0.000402008	0.0169561
PI4KA	-0.625273	17.9771	16.2915	0.000402322	0.0169561
ISG20	2.24588	15.2147	16.1968	0.000415035	0.0173237
SLFN5	0.384286	19.3279	16.0376	0.000437389	0.0179467
UNC93B1	0.397122	18.5148	16.0059	0.000442	0.0179467
FLG2	-1.53934	14.8134	15.9805	0.000445726	0.0179467
NBN	0.479766	15.7027	15.9752	0.000446497	0.0179467
RSRC2	0.480303	14.8092	15.8902	0.00045925	0.0181108
GPX4	-0.393524	18.8188	15.8675	0.000462728	0.0181108
RBM12	-0.344373	19.6064	15.8651	0.000463097	0.0181108
F3	0.699269	18.1992	15.7615	0.000479315	0.0185777
LRRC8C	0.301989	16.733	15.7077	0.000487972	0.0187459
TJP1	-0.277654	20.332	15.666	0.000494807	0.0188417
C11orf54	-0.461244	19.1825	15.5741	0.000510224	0.019181
CKAP4	0.534098	20.6813	15.5443	0.000515324	0.019181
PPP2R5E	-0.294941	17.6956	15.5348	0.000516973	0.019181
ELP3	-1.27758	21.4074	15.4295	0.000535539	0.0197015
CFB	1.06695	18.6389	15.3958	0.000541638	0.0197407
GUK1	-0.519114	17.4524	15.3415	0.000551623	0.0197407
C18orf25	0.615887	13.8936	15.3248	0.000554724	0.0197407
DYNLRB1	-0.443141	17.9519	15.3244	0.000554795	0.0197407
ASPH	0.355838	20.0941	15.294	0.000560503	0.0197653
EPDR1	-0.488656	15.5393	15.2662	0.000565786	0.0197653
ST14	0.475453	18.0043	15.2351	0.000571755	0.0197653
TRMT112	-0.371565	16.711	15.2151	0.000575612	0.0197653
ACO1	-0.53497	19.3405	15.2016	0.000578252	0.0197653
UBA7	0.746682	18.9205	15.1359	0.000591227	0.0200509
SQSTM1	0.813021	16.839	15.0958	0.000599312	0.0201676
PEX14	0.428916	17.2378	14.9221	0.000635711	0.0212278
MYD88	0.440528	16.1962	14.8428	0.000653116	0.0216426
GNG12	-0.309946	19.5045	14.7541	0.000673191	0.0221388
CFH	0.515214	18.4459	14.6856	0.000689153	0.0224933
B2M	1.17011	17.9484	14.6459	0.000698587	0.0226311
CTSA	-0.965528	18.8254	14.5772	0.000715261	0.0229996
CLN5	-0.361758	16.0429	14.5332	0.000726149	0.023178
LYN	0.357596	18.8418	14.4882	0.0007375	0.0233685
GBP5	0.621762	17.3137	14.4056	0.0007588	0.0238692
ACSL1	0.468128	19.4398	14.3815	0.000765119	0.0238948
ATP6V0A1	-0.508083	17.5018	14.3554	0.000772056	0.0239349
ARMT1	-0.34662	17.6198	14.3353	0.000777431	0.0239349
SLC25A22	0.428667	17.3015	14.2871	0.000790509	0.0240837
KPRP	-1.14255	15.5048	14.2767	0.000793357	0.0240837
SIPA1	-0.628359	18.1855	14.1941	0.000816408	0.0246113
TSTD1	-0.59937	18.6715	14.1305	0.000834651	0.0249379
DDX60	1.09158	18.5101	14.1165	0.000838732	0.0249379
GNA13	-0.8777	19.1207	14.0673	0.000853235	0.0250061
BMP1	-1.31752	13.9269	14.0638	0.000854259	0.0250061
CEP290	-0.437265	18.5017	14.0445	0.000860024	0.0250061
TBC1D15	-0.319491	17.8267	14.0311	0.000864069	0.0250061
FAM3D	0.4491	16.3699	13.9832	0.000878632	0.0252592
ISYNA1	-0.489039	18.8566	13.881	0.000910591	0.0260058
MSMO1	0.364471	15.5303	13.8616	0.000916793	0.0260117
LMAN2	-0.254204	20.5733	13.7427	0.000955856	0.0267836
MAP3K5	-0.712035	16.0478	13.7413	0.000956337	0.0267836
RUNX1	0.647003	15.4891	13.63	0.000994573	0.0275771
KRT1	-0.931444	24.5267	13.6146	0.000999986	0.0275771
VPS13C	-0.793331	20.0884	13.604	0.00100373	0.0275771
RPS13	-0.389579	20.7969	13.4958	0.00104285	0.0284718
CD74	0.488351	19.5692	13.4617	0.00105554	0.0285187
COG2	0.428541	16.0627	13.4559	0.00105771	0.0285187
EPHA2	0.37829	18.3004	13.4265	0.00106879	0.0285459
UBXN7	-0.526896	16.4569	13.4111	0.00107464	0.0285459
NFKB2	0.428836	16.9511	13.4012	0.00107844	0.0285459
DNAJC5	0.338523	16.7481	13.3741	0.00108888	0.0286475
HSP90AA1	-0.265268	24.9042	13.2856	0.00112368	0.0293849
KRI1	0.25523	16.5569	13.24	0.00114211	0.0296881
RNASET2	-0.61818	16.0131	13.1556	0.00117704	0.0304139
ARFGAP1	0.347997	16.574	13.0624	0.001217	0.0312602
SNRPC	-0.420785	15.191	12.9977	0.00124559	0.0313587
SNRNP27	-0.553803	15.3036	12.9956	0.00124651	0.0313587
TCN1	-0.667892	16.3113	12.9893	0.00124933	0.0313587
RAB8A	-0.264266	16.9958	12.9885	0.00124972	0.0313587
ACYP1	-0.56487	15.7959	12.9528	0.00126587	0.0315812
SUGP1	0.4843	15.4551	12.9363	0.0012734	0.0315875
TPBG	-0.395735	16.1731	12.8648	0.0013066	0.0322269
MCM3	0.568335	18.1361	12.8187	0.00132851	0.0325822
OGFR	0.593174	18.2631	12.7755	0.00134941	0.0328499
ITGA3	0.343661	19.4805	12.765	0.00135456	0.0328499
DNMT1	1.42756	17.4795	12.7043	0.00138466	0.0333934
FMO5	-0.414225	17.0363	12.6157	0.00142989	0.0342937
RASA1	-0.396329	17.1788	12.5626	0.00145776	0.0347701
RBM28	0.939393	16.5928	12.4769	0.00150399	0.0356766
JMJD7	-0.655144	16.0991	12.4202	0.00153545	0.0360475
SEPT6	0.443691	16.0992	12.4188	0.00153623	0.0360475
DSG1	-0.891557	15.4762	12.3634	0.00156768	0.0364224
TBL2	0.311419	16.3989	12.3611	0.00156899	0.0364224
HTATSF1	0.326528	18.1794	12.2662	0.0016245	0.0375105
QTRT1	-0.365296	17.5172	12.2141	0.00165594	0.0380341
OVCA2	0.298515	15.6133	12.1699	0.00168308	0.0382681
UFSP2	0.25829	16.6034	12.1688	0.00168376	0.0382681
PLXND1	-0.951305	19.4138	12.1259	0.00171057	0.0386749
PRAF2	-0.259726	17.8414	12.0255	0.00177516	0.039927
LNPEP	0.308997	18.5385	12.0116	0.00178434	0.039927
APRT	-0.317236	19.6726	11.9676	0.00181363	0.0403741
PSMB5	-0.330827	19.1078	11.935	0.00183565	0.0406559
TGFBI	-0.346963	20.3656	11.9155	0.00184898	0.0407434
PRDX5	-0.441982	24.4582	11.8648	0.00188412	0.041308
UBE2G1	-0.414113	15.3849	11.8347	0.00190535	0.0414905
PATJ	-1.16524	19.0659	11.8259	0.00191156	0.0414905
TRIM56	0.316559	16.4585	11.7908	0.00193674	0.0418278
DARS2	-0.231827	19.0561	11.7278	0.00198276	0.0425072
TUBB3	0.513735	20.0365	11.721	0.00198778	0.0425072
SBF1	-0.474218	17.2935	11.7	0.0020034	0.0426313
AZGP1	-0.42475	16.373	11.6419	0.0020474	0.0433549
BSG	0.299408	20.703	11.6252	0.00206028	0.0434158
HPRT1	-0.421861	17.5327	11.6111	0.00207115	0.0434342
SLC16A3	0.319612	18.3505	11.5216	0.00214188	0.0443001
CCDC25	-0.383637	25.0454	11.5215	0.00214198	0.0443001
PTPRB	-1.06501	15.5736	11.5201	0.00214306	0.0443001
DTD1	-0.265113	16.9283	11.5069	0.00215369	0.0443088
GGH	-0.315679	18.93	11.4611	0.00219114	0.0448667
PAFAH1B3	-0.388585	19.3269	11.4127	0.00223147	0.045478
PFN2	-0.41766	19.8721	11.3434	0.00229057	0.04625
KPNB1	0.273185	22.0433	11.3433	0.00229066	0.04625
VAV2	-0.32037	16.8733	11.3132	0.00231682	0.0465617
GSR	-0.274115	22.0974	11.288	0.00233901	0.0467911
RRP12	-0.23022	18.6491	11.273	0.00235231	0.0468412
DNAJB12	0.320008	13.8251	11.2303	0.00239066	0.0471253
ARHGAP30	0.550709	17.4964	11.2288	0.00239202	0.0471253
LGALS9	0.541325	18.3342	11.221	0.00239914	0.0471253
RPL36	-0.456128	19.2124	11.2053	0.00241345	0.0471927
USP8	-0.785013	16.8242	11.1886	0.00242879	0.0472798
DHX58	-0.702612	14.286	11.1173	0.00249547	0.0480527
PUDP	-0.477663	17.7202	11.1153	0.00249743	0.0480527
PPIL3	-0.406505	17.3529	11.1108	0.00250171	0.0480527
WARS	1.02243	21.3958	11.0942	0.00251751	0.0481432
EHD4	0.451618	19.9812	11.0536	0.00255674	0.0485456
GM2A	-0.54672	19.5292	11.0477	0.00256251	0.0485456
MEMO1	-0.338635	18.6373	11.0379	0.0025721	0.0485456
MIEN1	-0.457498	17.8634	11.0226	0.00258722	0.0486196
ZC3HAV1	0.394019	19.3928	11.005	0.00260463	0.0487357
AGR2	0.292031	22.3084	10.9789	0.00263066	0.0490116
DIS3	-0.356152	18.305	10.949	0.00266096	0.0493641
UROD	-0.343386	18.1193	10.8782	0.00273402	0.0502008
ECE1	0.492217	16.2984	10.8711	0.00274155	0.0502008
CPSF1	0.276638	19.1558	10.8701	0.00274253	0.0502008
DGAT1	-0.296772	21.3278	10.8608	0.00275231	0.0502008
KRT77	-1.01994	21.0042	10.8297	0.00278539	0.0505916
TAP2	0.643893	18.1399	10.7633	0.00285736	0.0516825
MAGI1	-0.288329	21.5354	10.7362	0.00288741	0.0520092
ANPEP	-0.765529	17.4665	10.7236	0.00290141	0.0520455
NCLN	0.263648	18.4644	10.6904	0.00293882	0.0524997
TJP3	0.468632	18.6486	10.6751	0.0029562	0.0525938
PGM2L1	-0.384024	18.9564	10.6445	0.00299131	0.0530011
SDC4	-0.336122	17.9075	10.6322	0.0030055	0.0530362
MGAT1	0.454625	15.2024	10.5979	0.00304562	0.0535264
SRP9	-0.352296	18.7218	10.5626	0.00308754	0.0540443
WDFY4	-0.224949	17.1134	10.5243	0.00313375	0.0544749
ALDH1B1	-0.939522	17.2504	10.5057	0.00315642	0.0544749
ENO2	-0.495502	19.7646	10.5034	0.00315924	0.0544749
RBBP9	-0.41929	18.1942	10.4923	0.00317284	0.0544749
SRI	-0.410822	21.5048	10.483	0.0031843	0.0544749
HRSP12	-0.417953	15.1356	10.4641	0.00320778	0.0544749
BPNT1	-0.300707	20.0781	10.4571	0.0032165	0.0544749
DHCR24	0.372799	19.8218	10.4546	0.00321968	0.0544749
VPS37C	-0.544087	14.5453	10.4503	0.00322507	0.0544749
VPS4B	-0.212331	18.5783	10.4059	0.00328126	0.0552092
RBKS	-0.637418	17.768	10.3808	0.00331343	0.0555352
NUDC	-0.386744	21.9269	10.3425	0.00336329	0.055782
BZW1	-0.285597	19.5462	10.3411	0.00336518	0.055782
NID2	-0.394496	19.2612	10.3399	0.00336671	0.055782
ARHGAP35	-0.541986	19.2687	10.3107	0.00340533	0.0560654
PGLS	-0.337523	20.893	10.3062	0.00341125	0.0560654
MGEA5	-0.500592	19.7665	10.2978	0.00342256	0.0560654
MORC3	0.243835	16.8181	10.2853	0.00343926	0.0561271
CMPK2	1.02245	17.7738	10.2629	0.00346956	0.0562729
ATXN2L	0.487138	18.4627	10.2595	0.00347411	0.0562729
SBSN	-1.32779	12.2869	10.2408	0.00349962	0.0564752
CASP8	0.493251	15.759	10.1703	0.0035977	0.0576336
POFUT2	-0.334758	15.3319	10.1637	0.00360702	0.0576336
ENPP4	-0.447816	15.022	10.1607	0.00361123	0.0576336
ARHGEF16	0.319776	15.2957	10.1239	0.00366377	0.0582493
RABL6	-0.248156	18.6501	10.115	0.00367664	0.0582493
GPR89A;GPR89B	-0.449997	18.5425	10.1024	0.00369488	0.0583253
TRIM22	0.309709	17.9986	10.0774	0.00373139	0.0586883
MANBA	-0.790578	17.507	10.0682	0.00374497	0.0586892
HSPH1	-0.23562	22.5973	10.0537	0.00376646	0.0588137
CUEDC2	-0.47639	19.8787	10.0227	0.00381275	0.059301
PHLDB1	-0.4513	16.4168	10.0144	0.00382515	0.059301
H1F0	0.665526	20.1921	9.9955	0.00385383	0.059301
SIRT2	-0.305321	15.3421	9.9819	0.00387457	0.059301
MT-ATP6	0.256824	17.8055	9.98163	0.00387499	0.059301
CWF19L1	0.342147	15.3736	9.9786	0.00387963	0.059301
LETM1	0.24393	20.1647	9.95049	0.00392295	0.0594843
NFIB	-0.361524	25.3593	9.94804	0.00392675	0.0594843
MAP7D1	-0.767489	16.7463	9.94419	0.00393273	0.0594843
GALNS	-0.383732	14.8615	9.9157	0.00397729	0.0597658
RAB11B	-0.204771	17.3923	9.9147	0.00397888	0.0597658
SPTLC2	0.301051	15.7902	9.89261	0.00401381	0.0600826
ARL3	-0.411082	19.487	9.83217	0.00411116	0.0613283
SH3KBP1	0.534309	16.3447	9.80256	0.00415977	0.0618409
CDK5	-0.345167	16.828	9.77296	0.00420899	0.0620902
RHOG	0.30655	18.0813	9.76765	0.00421789	0.0620902
HMGCS1	0.379102	17.8978	9.76672	0.00421945	0.0620902
KIAA1429	-0.273759	19.3451	9.75418	0.00424055	0.0621899
GBP2	0.640287	15.0628	9.73487	0.00427327	0.0624588
EIF3M	0.167978	19.4398	9.67043	0.00438444	0.0635662
PFDN6	-0.302565	16.6081	9.66734	0.00438985	0.0635662
RRM2B	-0.352627	17.0678	9.66556	0.00439297	0.0635662
ATP5E;ATP5EP2	0.285504	18.7146	9.65116	0.00441831	0.0637205
ATG7	-0.29736	18.1783	9.64128	0.00443577	0.0637605
GLOD4	-0.403284	20.5713	9.61886	0.00447568	0.0639117
TM9SF3	0.294964	19.4504	9.61883	0.00447573	0.0639117
PSMA4	0.218411	20.24	9.60879	0.00449373	0.0639584
SPCS2	0.247593	17.9027	9.55263	0.0045959	0.0651987
APOL2	0.791467	16.2541	9.52832	0.00464089	0.0655017
KATNB1	-0.312791	14.9201	9.52481	0.00464744	0.0655017
BMS1	-0.406672	16.9488	9.50069	0.00469263	0.0659247
MUC13	1.01764	14.6032	9.37903	0.00492798	0.0690076
PSMD8	-0.319194	20.5479	9.30209	0.00508343	0.0709555
PIR	-0.315731	17.554	9.26357	0.00516325	0.0718386
CDC5L	-0.304574	21.4645	9.23971	0.00521335	0.072304
SORL1	-0.845389	18.9307	9.20913	0.00527836	0.0729725
NME3	-0.271348	18.0897	9.14693	0.00541335	0.0746011
USP4	-0.38526	18.4941	9.05073	0.00562956	0.0773351
NUP153	-0.927588	18.7645	9.03861	0.00565746	0.0774733
SAMD9	-0.271863	21.2607	9.01922	0.00570241	0.0778432
CECR5	-0.534505	19.2394	8.99985	0.0057477	0.0782155
UBE4A	-0.214173	17.7921	8.9498	0.00586653	0.0794051
LRPPRC	-0.202773	22.0675	8.94704	0.00587316	0.0794051
CSDE1	-0.227832	19.8623	8.93702	0.00589732	0.0794051
SLC25A5	0.236682	20.7038	8.93248	0.00590828	0.0794051
PPP6R1	-0.232636	19.3821	8.90932	0.0059646	0.0798429
HEXB	-0.254985	20.153	8.904	0.00597764	0.0798429
CLIC1	-0.273753	23.3291	8.87414	0.0060513	0.0805788
DNASE2	-0.431488	15.6879	8.85466	0.00609988	0.0809773
BROX	-0.243254	18.2979	8.83165	0.00615782	0.0812898
STRN4	0.40111	17.2396	8.83045	0.00616087	0.0812898
FBXL8	-0.500004	21.4817	8.81519	0.00619964	0.0815535
PHLDA3	-0.460502	13.4295	8.79578	0.00624934	0.0818264
ZCCHC6	-0.278925	17.9978	8.78893	0.00626699	0.0818264
TUBGCP2	-0.237644	17.0959	8.77877	0.00629325	0.0818264
PIK3AP1	-0.249221	23.884	8.77537	0.00630207	0.0818264
PREX1	-0.432755	21.47	8.77054	0.00631464	0.0818264
AGL	-0.287498	21.1931	8.74389	0.00638436	0.0824837
CASP14	-0.90443	14.3841	8.71483	0.00646136	0.0832308
HTT	-0.307087	18.5545	8.67355	0.0065725	0.0842236
LUZP1	-0.323663	16.8571	8.66991	0.00658239	0.0842236
GRN	0.818862	15.2733	8.66468	0.00659664	0.0842236
GLB1	-0.284724	20.0465	8.64659	0.00664619	0.0843981
STAT6	0.38669	19.0535	8.6317	0.0066873	0.0843981
PLS1	-0.228739	20.4628	8.62819	0.00669701	0.0843981
GAN	-0.397341	15.6283	8.62562	0.00670415	0.0843981
WDR73	-0.444876	15.5126	8.6244	0.00670752	0.0843981
SIAE	-0.271811	17.8664	8.61017	0.00674719	0.0845116
FAF2	0.182992	18.3741	8.60721	0.00675548	0.0845116
PRDX2	-0.291518	22.6208	8.58793	0.00680969	0.0846654
DPY30	-0.319862	17.0639	8.58305	0.00682349	0.0846654
TSC2	-0.276241	16.9149	8.57176	0.0068555	0.0846654
PCBP1	0.321865	21.5747	8.57142	0.00685649	0.0846654
LDLRAP1	-0.308515	15.3633	8.56833	0.00686529	0.0846654
CYB5B	0.289812	19.972	8.54363	0.00693603	0.0850629
PBX2	-1.00668	15.2278	8.53739	0.00695405	0.0850629
CALML3	-0.819443	16.0724	8.53463	0.00696203	0.0850629
SYMPK	-0.359822	19.2744	8.52984	0.0069759	0.0850629
TRAP1	-0.263037	23.1168	8.51428	0.00702116	0.085375
FBXO3	-0.458628	15.5939	8.49894	0.00706612	0.0856816
IFT27	-0.450993	18.3478	8.47983	0.00712255	0.0861253
EOGT	-0.303484	16.6825	8.42302	0.00729322	0.0876793
GDI1	-0.272059	21.4638	8.42236	0.00729522	0.0876793
RP2	-0.375062	19.7281	8.41264	0.00732487	0.0876793
TAGLN3	-1.30443	15.5178	8.41036	0.00733186	0.0876793
C2CD5	-0.403907	16.5885	8.36937	0.00745848	0.0889486
COQ5	-0.242844	15.9272	8.35125	0.00751522	0.0893796
KRT9	-0.694814	23.7291	8.34407	0.00753783	0.0894036
CASP7	0.345713	17.8453	8.32291	0.00760491	0.0899534
GET4	-0.290471	16.7628	8.29888	0.00768185	0.0904546
NLRX1	-0.880707	18.6383	8.29668	0.00768895	0.0904546
biognosys	-0.362713	25.3273	8.2767	0.00775364	0.0908292
RRAS	-0.295473	16.5154	8.27014	0.00777501	0.0908292
ERAP1	0.217514	20.0393	8.26316	0.00779783	0.0908292
PLEKHG3	1.25196	16.2406	8.25198	0.00783453	0.0908292
RBBP6	0.43479	15.7717	8.25195	0.0078346	0.0908292
TGM3	-0.439577	15.6182	8.24291	0.00786442	0.0908292
PREB	0.323939	17.3671	8.24205	0.00786726	0.0908292
ITPR3	0.289778	18.9131	8.20632	0.00798632	0.0919592
P4HTM	-0.301226	14.7916	8.19162	0.00803587	0.092285
MDK	0.447864	15.0058	8.17146	0.00810438	0.092515
VRK1	0.360834	15.3807	8.16561	0.00812436	0.092515
ABCB11	0.284382	17.3378	8.16513	0.008126	0.092515
CAMK2G	0.283805	15.3745	8.15314	0.00816716	0.092515
PTGFRN	-0.205713	19.3875	8.1507	0.00817559	0.092515
KRT2	-0.748433	22.1154	8.14825	0.00818405	0.092515
XPNPEP3	-0.292979	15.8448	8.13943	0.00821453	0.092515
LDLR	0.614561	18.1175	8.13601	0.00822639	0.092515
GAPDHS	-1.42328	19.565	8.12696	0.00825786	0.0926289
CCDC22	-0.316348	17.4308	8.11094	0.00831388	0.0930169
PSMB1	0.205023	20.3201	8.09516	0.00836945	0.0930763
FAM208A	0.825991	15.179	8.09377	0.00837437	0.0930763
UQCRB	-0.316681	18.9477	8.09119	0.00838351	0.0930763
ACAA1	0.282541	18.8356	8.07126	0.00845442	0.0936241
HPCAL1	-0.427	14.7087	8.02733	0.00861309	0.0951385
YEATS2	-0.894213	16.9374	8.00626	0.00869032	0.0957479
PLA2G15	-0.311716	15.0239	7.94318	0.00892612	0.098097
TUBGCP3	-0.278174	18.7505	7.93342	0.00896322	0.098111
KRT10	-0.768022	23.9197	7.93096	0.0089726	0.098111
TBC1D17	-0.228366	15.8304	7.85275	0.00927639	0.101178
GNPDA2	-0.26709	16.2739	7.83701	0.00933889	0.101604
EIF4H	-0.428251	20.1062	7.81862	0.00941246	0.102149
BLVRA	-0.204328	19.4889	7.81135	0.00944173	0.10218
SCGB1A1	-0.988356	20.0411	7.80622	0.00946246	0.10218
PBRM1	-0.340546	18.2637	7.78877	0.00953329	0.102563
CHMP3	0.370179	15.1698	7.78587	0.0095451	0.102563
PRPF19	0.276204	20.9096	7.77704	0.0095812	0.102696
TBC1D10B	0.31415	14.7228	7.76246	0.00964114	0.103084
IFI35	-1.25345	18.0293	7.74543	0.00971168	0.103211
PFN1	-0.283026	23.1022	7.74303	0.00972167	0.103211
HOOK2	0.492179	15.3729	7.74239	0.00972436	0.103211
RIC8A	-0.22739	18.2125	7.73491	0.00975555	0.10329
DHX16	0.320261	17.4473	7.70984	0.00986096	0.104152
FBLIM1	-0.507406	15.4574	7.68408	0.00997052	0.104973
CUL4A	-0.288931	17.4055	7.67844	0.00999469	0.104973
FUCA1	-0.378437	20.219	7.66711	0.0100434	0.104973
GNAQ	-0.215195	18.3396	7.66619	0.0100474	0.104973
YIPF6	-0.415159	15.9281	7.65937	0.0100769	0.104973
PSMD4	0.367232	19.0159	7.65481	0.0100967	0.104973
KDSR	0.190839	17.1146	7.63327	0.0101906	0.104973
PUM1	-0.372986	15.4066	7.63324	0.0101907	0.104973
RPS6KA3	-0.181549	18.0281	7.63241	0.0101944	0.104973
EPS8L1	0.538429	17.6457	7.63087	0.0102011	0.104973
SAR1A	0.283623	17.5659	7.63005	0.0102047	0.104973
RNF114	0.925707	14.3819	7.56473	0.0104959	0.107713
MIPEP	-0.210332	18.2083	7.53432	0.0106346	0.108879
SNX12	-0.354242	17.3034	7.52825	0.0106625	0.108908
COQ9	0.386748	16.5048	7.49887	0.0107987	0.11004
ASCC1	-0.607348	15.474	7.48866	0.0108465	0.110269
TNFAIP2	1.00376	14.1307	7.47777	0.0108977	0.11053
EIF3D	0.249296	20.0979	7.47082	0.0109305	0.110605
RTN3	-0.2032	18.387	7.46185	0.0109731	0.110777
PRMT5	-0.184748	20.0574	7.44035	0.0110758	0.111336
GGCT	-0.377513	20.1939	7.43952	0.0110797	0.111336
CD151	0.284305	17.5178	7.42739	0.0111382	0.111665
CES2	-0.380953	19.0331	7.41217	0.011212	0.112145
HSP90AA4P	-0.441938	20.1548	7.40519	0.011246	0.112227
S100A10	-0.320307	21.814	7.39183	0.0113114	0.112503
FAM175B	0.184275	16.3275	7.38897	0.0113255	0.112503
MCCC1	0.225094	19.4305	7.36814	0.0114284	0.113267
MX2	1.11438	18.9952	7.32604	0.0116397	0.115097
PLCB4	-0.365421	19.1844	7.31898	0.0116755	0.115189
UBE2K	-0.219546	18.6981	7.29871	0.0117791	0.11577
DNAJA2	0.189214	19.4671	7.29704	0.0117877	0.11577
PIWIL1	-0.505184	17.6845	7.24866	0.0120392	0.117741
AHCTF1	0.501481	13.9868	7.248	0.0120426	0.117741
FXR2	0.27581	15.973	7.22959	0.0121399	0.118298
CRKL	-0.289493	20.7932	7.22457	0.0121666	0.118298
PSME2	0.249717	22.246	7.21279	0.0122294	0.118298
SMARCA4	0.530559	17.4411	7.2124	0.0122315	0.118298
PAPSS1	0.257264	18.9076	7.20763	0.0122571	0.118298
YY1	0.257743	16.6999	7.20651	0.0122631	0.118298
SPAG7	-0.36943	17.6873	7.19289	0.0123364	0.118741
SREK1	0.336845	15.6672	7.17829	0.0124156	0.11897
VPS4A	-0.232267	17.8088	7.17354	0.0124414	0.11897
TEX264	0.408286	15.7734	7.17336	0.0124424	0.11897
ERH	-0.246982	19.8445	7.15077	0.0125662	0.11989
ZNF326	0.583703	18.0556	7.14131	0.0126185	0.120125
LDHB	-0.22646	23.0763	7.11854	0.0127452	0.120345
CPNE2	-0.189217	15.4712	7.11426	0.0127692	0.120345
MARCKSL1	0.784105	18.4365	7.11408	0.0127702	0.120345
DFNA5	-0.346826	18.8308	7.11246	0.0127793	0.120345
DRG1	-0.238789	17.6684	7.11229	0.0127802	0.120345
FAS	0.342872	16.0083	7.09119	0.0128993	0.121203
NDUFA12	0.306273	19.6318	7.0568	0.0130959	0.122212
HSPB1	-0.315324	25.6366	7.0559	0.0131012	0.122212
SLC44A4	-0.366584	18.9202	7.05385	0.013113	0.122212
KIF15	0.682096	17.9206	7.05276	0.0131193	0.122212
MINK1	0.332757	15.5766	7.00979	0.0133701	0.124282
HK2	0.468927	17.9926	7.00477	0.0133998	0.124291
EIF4G1	0.196658	21.1082	6.98948	0.0134905	0.124602
AHCY	-0.199785	22.3426	6.98946	0.0134906	0.124602
AGR3	-0.527291	19.6317	6.98164	0.0135373	0.124767
UPF1	0.166038	20.4717	6.96341	0.0136468	0.12551
ERP29	-0.215769	21.6487	6.93617	0.0138121	0.126762
PIP	-0.826593	14.3145	6.9097	0.013975	0.127986
C12orf10	-0.295077	17.9771	6.90223	0.0140213	0.12814
C5orf22	0.370655	13.4211	6.88529	0.014127	0.128423
SLC39A7	0.345119	15.8851	6.87998	0.0141603	0.128423
SLC27A3	0.565261	15.7144	6.87642	0.0141827	0.128423
PSMG2	-0.395043	18.1844	6.87525	0.0141901	0.128423
MICALL2	0.24528	16.7143	6.86783	0.0142368	0.128423
RNASEL	-0.617646	16.024	6.86124	0.0142786	0.128423
GPX1	-0.24419	21.586	6.85501	0.0143181	0.128423
EIF3A	-0.332709	21.998	6.85491	0.0143188	0.128423
CD63	-0.450049	18.347	6.84637	0.0143732	0.128423
GNAI1	-0.288702	18.7613	6.84277	0.0143962	0.128423
S100P	0.465514	21.2286	6.84162	0.0144035	0.128423
RNPS1	0.461379	18.8772	6.84104	0.0144072	0.128423
AK1	-0.396303	21.6546	6.81684	0.014563	0.129545
FEN1	0.516488	16.906	6.80584	0.0146345	0.129717
LEMD2	0.189694	18.6003	6.80451	0.0146432	0.129717
SEPT10	-0.213425	23.8165	6.80009	0.014672	0.129717
KIAA1468	0.248647	16.6339	6.78454	0.0147739	0.130301
PDXDC1	0.312057	18.409	6.78087	0.0147981	0.130301
TTC37	-0.218279	18.375	6.77515	0.0148359	0.130369
GSDMD	0.329702	17.5585	6.7622	0.0149217	0.130534
KPNA4	0.233141	18.4658	6.7583	0.0149477	0.130534
C21orf59	-0.324702	17.5507	6.75562	0.0149656	0.130534
COPB2	0.187727	21.6295	6.75422	0.0149749	0.130534
POTEI	0.79136	21.7373	6.74556	0.0150328	0.130674
ABHD16A	0.220676	16.8253	6.73568	0.0150993	0.130674
TRAFD1	0.510259	15.9511	6.73535	0.0151015	0.130674
SNRPD3	-0.256395	20.4405	6.72768	0.0151533	0.130674
CCDC58	-0.339208	16.4227	6.71694	0.0152261	0.130674
PPIB	0.247925	21.4761	6.71688	0.0152265	0.130674
MTOR	-0.357324	19.6078	6.71353	0.0152493	0.130674
EPB41	-0.347001	21.6828	6.7127	0.015255	0.130674
RFC2	-0.295562	17.5242	6.71169	0.0152619	0.130674
REXO2	-0.3949	17.6278	6.70693	0.0152944	0.130695
AAK1	-0.249308	18.7165	6.70021	0.0153404	0.13083
PRMT1	-0.182212	19.9845	6.69055	0.0154068	0.131139
RPS27A	0.769098	16.9007	6.66401	0.0155908	0.132446
PRRC1	0.219367	17.9576	6.64175	0.015747	0.133302
OXR1	-0.148054	18.7997	6.63887	0.0157674	0.133302
NMI	0.832446	16.1167	6.63655	0.0157838	0.133302
PABPC1	0.630664	20.0847	6.63065	0.0158255	0.133395
HADH	-0.203395	20.3336	6.62115	0.0158931	0.133659
GOLGA2	0.266099	18.356	6.6165	0.0159263	0.133659
LANCL1	-0.248979	19.4651	6.60985	0.0159739	0.133659
IFT88	-0.317228	17.9379	6.60461	0.0160115	0.133659
PITHD1	-0.249572	17.5083	6.60246	0.0160269	0.133659
FAM65A	-0.363497	22.6529	6.60044	0.0160415	0.133659
SLC41A3	-0.353567	17.1618	6.57627	0.0162166	0.134858
METTL7A	-0.342599	21.4463	6.54929	0.0164146	0.136244
APOB	0.910087	20.5795	6.5433	0.0164588	0.136351
GBE1	-0.198898	19.1073	6.5281	0.0165718	0.136673
ARPC5	0.226245	18.6492	6.52727	0.0165781	0.136673
MP68	0.344395	17.4791	6.52537	0.0165922	0.136673
RABEP1	-0.375414	18.5789	6.50208	0.0167673	0.137342
SCRN3	-0.313158	16.8253	6.5	0.016783	0.137342
CAPN1	-0.169418	25.044	6.49717	0.0168045	0.137342
AIMP2	0.296024	19.139	6.48992	0.0168595	0.137342
PYGL	-0.233067	20.836	6.48933	0.0168639	0.137342
CCNL1	-0.520626	15.7001	6.48862	0.0168693	0.137342
SMC3	-0.309662	20.9783	6.48527	0.0168949	0.137342
TPMT	-0.264821	16.8288	6.47693	0.0169586	0.137543
CLDN3	-0.4013	17.6412	6.47374	0.016983	0.137543
ALOX15	-0.457683	23.1816	6.42017	0.0173992	0.139662
COL14A1	-0.185578	19.7025	6.41742	0.0174208	0.139662
PROM1	-0.391647	16.8817	6.41305	0.0174554	0.139662
DOCK5	-0.271022	22.2472	6.41183	0.017465	0.139662
PNKP	-0.200904	17.1018	6.41133	0.0174689	0.139662
HSPE1	-0.288914	21.4871	6.41065	0.0174743	0.139662
GSTP1	-0.276187	26.1355	6.40888	0.0174883	0.139662
NAGLU	0.744765	18.3921	6.40715	0.017502	0.139662
SSH1	-0.495333	14.9514	6.39983	0.0175602	0.139869
DSTN	-0.241105	21.6175	6.38951	0.0176425	0.140177
SSR4	0.188452	18.8662	6.38689	0.0176634	0.140177
PTBP2	0.353773	19.1644	6.38124	0.0177086	0.14028
SETD3	-0.307849	17.2055	6.37465	0.0177617	0.140314
STOM	0.344742	20.4126	6.36566	0.0178342	0.140314
CDH3	0.253228	18.1015	6.36468	0.0178421	0.140314
FDFT1	0.317975	18.34	6.36159	0.0178672	0.140314
TIMMDC1	0.252019	15.6976	6.36067	0.0178746	0.140314
GBP1	0.471659	19.4202	6.35375	0.0179309	0.140502
MIOS	-0.334061	16.5178	6.33859	0.0180546	0.141217
INTS3	0.256705	15.7983	6.33265	0.0181035	0.141344
BDH2	-0.245789	19.7514	6.32208	0.0181906	0.141769
UNC119B	-0.35376	16.4634	6.31805	0.018224	0.141775
SYTL4	0.338243	14.1946	6.31261	0.0182691	0.141871
MAP1B	-0.39472	17.0383	6.30656	0.0183194	0.142008
NDUFAF3	-0.302807	14.3913	6.2844	0.018505	0.143191
ADD3	0.194302	20.4427	6.26057	0.018707	0.144496
YIPF4	0.234453	14.8493	6.24297	0.0188577	0.145402
CHP1	-0.306646	17.2824	6.21744	0.0190786	0.146815
FBXW9	-0.305859	16.3536	6.214	0.0191087	0.146815
GPC1	-0.352368	18.0836	6.20872	0.0191548	0.14691
AMPD3	-0.204948	17.6386	6.18289	0.0193823	0.148162
NAGA	-0.251236	18.4499	6.18244	0.0193863	0.148162
TRIM38	0.853719	14.1685	6.17353	0.0194654	0.148505
HARS2	-0.413981	18.5124	6.15703	0.019613	0.14914
SP1	0.424659	15.6948	6.15452	0.0196355	0.14914
DPP7	-0.2831	19.0012	6.15272	0.0196518	0.14914
DICER1	-0.226091	16.9364	6.13718	0.0197921	0.149651
SYNJ2BP	-0.135494	18.3135	6.13397	0.0198213	0.149651
USO1	0.203678	20.7935	6.13384	0.0198225	0.149651
NEK7	0.267222	16.2618	6.12967	0.0198604	0.149677
SEH1L	0.21111	16.8314	6.11597	0.0199855	0.150132
TMED2	0.231861	19.4225	6.11534	0.0199913	0.150132
DRG2	-0.270696	16.8196	6.11172	0.0200245	0.150132
FAM188A	-0.650237	15.0071	6.08775	0.0202461	0.151366
INPP4B	-0.321955	17.67	6.08638	0.0202589	0.151366
NANS	-0.229622	22.0611	6.07342	0.0203798	0.15192
PRPF38B	0.621146	14.4454	6.07096	0.0204029	0.15192
IAH1	-0.271216	16.7117	6.06625	0.0204472	0.151988
NBAS	-0.191694	18.1556	6.04823	0.0206173	0.152794
SHOC2	0.338038	14.8896	6.04603	0.0206382	0.152794
RABGAP1	0.176097	16.6316	6.04285	0.0206684	0.152794
XPO5	-0.437263	17.0312	6.03413	0.0207516	0.152794
LRRC41	-0.258118	16.8389	6.02965	0.0207944	0.152794
HM13	0.349848	19.3183	6.02898	0.0208008	0.152794
ZADH2	-0.192085	16.6291	6.02577	0.0208316	0.152794
SPR	-0.2275	18.4271	6.02519	0.0208371	0.152794
CEBPB	0.558741	14.9293	6.01939	0.0208929	0.152944
CHRD	-0.373339	23.3716	6.01268	0.0209576	0.15316
SLC25A6	0.34113	18.5426	6.00709	0.0210117	0.153297
SH3GLB1	0.394562	17.6266	5.98415	0.0212352	0.154668
PGS1	-0.551518	14.3697	5.97629	0.0213124	0.154672
SCAMP3	0.340955	17.766	5.97358	0.021339	0.154672
CEP170B	0.295293	14.9594	5.97321	0.0213427	0.154672
TRIP10	0.353759	18.0397	5.96847	0.0213895	0.154753
BPHL	-0.352277	16.0892	5.9403	0.0216698	0.15652
NOL6	-0.315598	17.3543	5.9307	0.0217662	0.156955
ATP2C1	0.38638	17.8337	5.92666	0.021807	0.156988
PPP4R2	0.365164	16.9979	5.91967	0.0218776	0.15722
RASAL2	-0.184162	17.234	5.91583	0.0219165	0.15722
OSBPL2	-0.286474	21.9363	5.90895	0.0219865	0.15722
OTUD6B	-0.353932	23.7948	5.9081	0.0219951	0.15722
NFIX	0.530823	14.0744	5.90563	0.0220202	0.15722
PMPCB	-0.125218	18.4702	5.89377	0.0221416	0.157827
NARS	-0.161061	21.6918	5.87981	0.0222854	0.158591
MAPK8IP3	-0.635629	16.9572	5.86612	0.0224273	0.159341
AKT1	0.321852	13.8874	5.84667	0.0226308	0.160524
NAMPT	0.289695	20.713	5.83561	0.0227474	0.161087
PDPR	-0.2926	17.2676	5.82983	0.0228086	0.161257
CCR7	-0.700795	16.6988	5.81198	0.0229987	0.162139
SAFB2	0.353216	17.1505	5.81029	0.0230168	0.162139
LIMD1	-0.321582	15.6662	5.80471	0.0230766	0.162139
WBP2	-0.202929	16.1862	5.80415	0.0230827	0.162139
EIF2A	-0.139682	19.4125	5.79132	0.023221	0.162696
EPM2AIP1	0.157346	16.375	5.78985	0.0232369	0.162696
ASCC3	-0.331221	18.7323	5.77676	0.023379	0.163427
FAU	-0.596586	17.7791	5.77166	0.0234346	0.163553
UQCRC2	0.380805	21.293	5.75576	0.023609	0.163959
SH3D19	-0.338427	16.7819	5.75379	0.0236307	0.163959
RAE1	0.278148	17.7008	5.75149	0.0236561	0.163959
ISOC1	-0.299088	17.4971	5.74851	0.0236891	0.163959
RPL10	-0.205042	19.8129	5.74738	0.0237016	0.163959
PDE12	0.175393	17.8106	5.74166	0.0237649	0.163959
LANCL2	-0.148867	18.084	5.74163	0.0237653	0.163959
PITPNB	-0.227453	18.6353	5.73648	0.0238224	0.163959
AUH	0.34271	18.2182	5.73556	0.0238327	0.163959
LSM8	-0.248935	16.4054	5.72689	0.0239294	0.164111
ARIH1	-0.410357	17.7136	5.72679	0.0239305	0.164111
ATP5A1	0.203884	24.0595	5.70404	0.0241863	0.165604
RBM15	0.334157	16.5477	5.69924	0.0242407	0.165715
HARS	-0.14614	19.3717	5.69064	0.0243384	0.166024
MAPRE3	-0.264412	18.2804	5.67968	0.0244636	0.166024
CYB5R3	-0.17276	21.1582	5.67954	0.0244652	0.166024
SRSF11	0.366185	17.4905	5.6792	0.0244691	0.166024
IFT57	-0.278052	16.1826	5.6785	0.0244771	0.166024
PRRC2C	-0.429919	18.9062	5.65476	0.0247509	0.167619
TMEM179B	0.271758	15.4496	5.64449	0.0248704	0.167956
VCPIP1	-0.194269	17.5374	5.64382	0.0248781	0.167956
ALDOC	-0.290843	20.4297	5.6369	0.0249591	0.168241
ZC3HC1	0.283827	15.2256	5.62979	0.0250425	0.168301
SNRPA	-0.456301	18.9038	5.62953	0.0250455	0.168301
AKAP1	0.333396	14.4969	5.61867	0.0251736	0.168882
SNRPE	-0.319081	21.8962	5.61245	0.0252472	0.168882
AGK	0.228851	18.1817	5.61233	0.0252486	0.168882
VTI1A	0.241321	14.9574	5.60788	0.0253015	0.168975
TALDO1	-0.187081	22.6214	5.58869	0.0255308	0.170244
RRP1	-0.261731	19.4802	5.58091	0.0256244	0.170606
RAI14	0.285088	18.755	5.56954	0.0257618	0.171259
CAPZB	-0.13684	21.9671	5.55819	0.0258998	0.171913
MSH2	-0.221489	19.1595	5.52365	0.0263249	0.174468
YWHAQ	-0.174025	22.3876	5.51897	0.0263831	0.174587
ATL2	-0.381512	16.2929	5.51526	0.0264294	0.174627
PCDH1	0.37212	16.4563	5.50465	0.0265621	0.175237
MRPS31	0.42018	16.4534	5.49307	0.0267078	0.175522
PSMA2	0.222061	20.5325	5.49287	0.0267103	0.175522
ASAH1	-0.221997	22.7134	5.49159	0.0267265	0.175522
FYB	-1.62652	14.3817	5.46534	0.0270603	0.177445
PITPNM1	-0.240357	17.5428	5.45874	0.027145	0.177729
ATG5	-0.275808	16.2582	5.45559	0.0271855	0.177729
KDM1A	-0.369064	17.2802	5.43893	0.0274007	0.178731
OPTN	0.552397	18.1613	5.43676	0.027429	0.178731
VAMP7	-0.521861	15.3413	5.4342	0.0274622	0.178731
GIT2	0.349217	15.9662	5.42437	0.0275904	0.179297
PTGR1	-0.225853	20.9344	5.41293	0.0277406	0.180003
CD40	0.472965	14.6126	5.40936	0.0277875	0.180038
AGO1	-0.579215	15.5326	5.40389	0.0278598	0.180238
RPRD1B	0.237315	17.8729	5.39846	0.0279317	0.180434
ABCD3	-0.275143	20.0201	5.39414	0.0279891	0.180536
DDT	-0.37564	15.9853	5.38007	0.0281767	0.181427
UQCRC1	0.29825	21.6915	5.37753	0.0282108	0.181427
SRGAP2	-0.395663	16.3136	5.37091	0.0282997	0.181471
LYPLA1	-0.189904	19.2239	5.37079	0.0283013	0.181471
CASP6	-0.287321	13.9341	5.36337	0.0284013	0.181612
CUTA	-0.451908	19.3372	5.36024	0.0284436	0.181612
SNAPIN	-0.178392	14.9646	5.35985	0.0284488	0.181612
SLC6A6	0.390888	15.7005	5.3454	0.0286452	0.182597
USP39	-0.373862	18.1061	5.33447	0.0287946	0.183281
GSTM2	-0.358731	16.4455	5.32764	0.0288885	0.183609
TOR4A	0.594911	17.1385	5.31178	0.0291077	0.184732
AKAP9	-0.239438	20.9615	5.30101	0.0292576	0.185305
BRIX1	-0.344086	16.3313	5.29916	0.0292834	0.185305
ARHGEF7	0.357342	16.4082	5.27797	0.0295811	0.186916
PPP6C	0.170852	17.2298	5.26738	0.0297311	0.187406
CSE1L	-0.142063	20.9736	5.26433	0.0297744	0.187406
BCL2L13	0.261922	18.3777	5.26164	0.0298127	0.187406
CAB39L	-0.339908	15.1337	5.26035	0.0298312	0.187406
GDA	-0.382681	17.8109	5.24275	0.0300833	0.188443
C15orf52	-0.757208	14.2582	5.24226	0.0300904	0.188443
XRN2	-0.21557	20.2645	5.23744	0.0301598	0.188443
DYNLL2	0.343851	17.6923	5.23467	0.0301999	0.188443
MISP	0.268591	18.9059	5.23373	0.0302135	0.188443
SORT1	-0.23028	17.2044	5.21065	0.0305493	0.190119
HERC4	-0.182243	17.5446	5.20925	0.0305698	0.190119
P4HA2	-0.318291	15.0191	5.20582	0.0306202	0.19012
CHORDC1	-0.159284	18.5361	5.20328	0.0306574	0.19012
EPB41L1	0.201526	20.4696	5.19442	0.0307879	0.190657
TNPO2	0.133571	17.9971	5.18805	0.0308821	0.190968
ADD1	0.204365	19.7312	5.17916	0.0310142	0.191511
DDAH2	-0.357164	18.9494	5.16026	0.0312971	0.192815
SNRPF	0.235725	17.8767	5.15912	0.0313141	0.192815
COMMD3	-0.327278	15.012	5.15392	0.0313925	0.193024
WDR26	-0.363246	16.0259	5.14459	0.0315337	0.193227
ARFGEF2	1.33394	20.9594	5.14037	0.0315977	0.193227
ARHGDIA	-0.183389	21.4867	5.13822	0.0316304	0.193227
ADH1C	-0.477147	19.5754	5.13802	0.0316335	0.193227
NRDC	-0.165546	19.862	5.13706	0.031648	0.193227
MRPL49	-0.149955	16.578	5.1068	0.0321125	0.195567
CHERP	0.36841	17.1824	5.10622	0.0321215	0.195567
USP10	0.331139	17.0295	5.06108	0.0328286	0.199495
CRABP2	-0.30024	19.8862	5.0592	0.0328585	0.199495
MAN2B1	-0.204333	18.1599	5.05213	0.0329709	0.199773
ACTR1B	0.24104	18.4268	5.04677	0.0330564	0.199773
KANK3	-0.328773	17.0128	5.04668	0.0330579	0.199773
FRYL	0.234248	14.843	5.04477	0.0330885	0.199773
APEH	-0.13828	21.0322	5.02894	0.0333427	0.201029
RTCA	-0.191604	18.2436	5.01764	0.0335256	0.201851
ALDH3B1	-0.500265	21.1628	5.00136	0.0337908	0.202766
CREBRF	-0.43729	16.5923	5.00119	0.0337937	0.202766
DNAJB2	-0.260389	16.1992	4.9988	0.0338329	0.202766
SMARCD1	-1.08986	17.5353	4.99688	0.0338644	0.202766
CLPX	-0.127372	17.0574	4.9935	0.0339198	0.202818
RAB4B	-0.193748	16.8219	4.98382	0.0340794	0.203492
DPCD	-0.313093	19.1045	4.97005	0.0343079	0.204324
SLC35E1	0.21645	14.837	4.96975	0.0343128	0.204324
ASS1	0.204055	22.0447	4.96205	0.0344414	0.204708
HEXA	-0.187531	20.1648	4.95998	0.0344759	0.204708
RAB3GAP2	-0.243499	18.0166	4.95742	0.0345188	0.204708
ACBD3	0.18047	19.5944	4.95018	0.0346405	0.204882
HECTD1	-2.04159	20.1302	4.94475	0.034732	0.204882
PPT1	-0.220143	18.5871	4.94464	0.0347338	0.204882
RNPEP	-0.210556	21.9957	4.94445	0.034737	0.204882
GSPT1	0.159218	18.7197	4.94098	0.0347956	0.204949
MTAP	-0.200465	19.4695	4.93058	0.034972	0.20569
TST	-0.162801	20.1734	4.92771	0.0350208	0.20569
FAM134C	0.270727	15.8368	4.92521	0.0350635	0.20569
ARL6IP4	-0.21936	19.0774	4.90329	0.0354397	0.207455
EBP	0.426597	15.9087	4.90026	0.0354919	0.207455
SNTB2	0.249919	17.7476	4.8951	0.0355813	0.207455
SNX3	-0.226407	18.1287	4.89422	0.0355966	0.207455
ECHS1	0.219379	21.0206	4.89367	0.0356061	0.207455
IFI30	0.535359	18.0464	4.89108	0.035651	0.207455
WNK1	-0.338103	16.0334	4.8832	0.0357883	0.207825
GSTK1	0.294882	20.3349	4.88193	0.0358104	0.207825
RABL2A;RABL2B	-0.356198	16.9262	4.87902	0.0358613	0.207842
KDELC1	-0.318053	16.0992	4.87584	0.035917	0.207888
FKBP5	0.234822	17.3315	4.86751	0.0360632	0.208188
CEP170	0.239852	16.9256	4.86742	0.0360649	0.208188
NCDN	0.238977	16.9022	4.86462	0.0361141	0.208196
ENDOG	-0.279908	17.5972	4.86094	0.036179	0.208203
ISY1	-0.562681	16.4753	4.85893	0.0362146	0.208203
EIF3H	0.115197	19.5676	4.85366	0.0363079	0.208203
CD2AP	0.266211	18.9725	4.84885	0.0363933	0.208203
CROT	-0.332666	17.5576	4.84786	0.0364109	0.208203
TXNRD1	-0.186019	20.5746	4.84577	0.0364481	0.208203
PPP2R5C	-0.214137	15.6148	4.84442	0.0364721	0.208203
NOSIP	0.41301	15.1624	4.8429	0.0364992	0.208203
CD109	-0.22971	20.2319	4.83505	0.0366395	0.20873
HSPB11	-0.342583	19.0219	4.8288	0.0367517	0.209094
BTD	-0.412914	14.6354	4.826	0.036802	0.209106
TXN	-0.415633	23.1044	4.81028	0.0370861	0.210446
ATP5F1	0.203268	20.3271	4.80689	0.0371478	0.210521
CPD	-0.257542	19.1815	4.78484	0.0375512	0.212529
HINT3	-0.237968	17.4279	4.78168	0.0376095	0.212582
SEC31A	0.205356	20.3771	4.7674	0.0378738	0.213387
PTRH2	0.22255	15.7702	4.76654	0.0378897	0.213387
PFKFB2	-0.292362	16.2316	4.76602	0.0378994	0.213387
GLTP	-0.189319	17.9292	4.76325	0.037951	0.213401
TIA1	0.309949	15.7235	4.75998	0.0380119	0.213466
ATP1A1	0.158833	22.967	4.74632	0.0382678	0.214565
ENY2	-0.400533	15.105	4.74404	0.0383106	0.214565
FLAD1	-0.173161	17.6369	4.74064	0.0383747	0.214565
CAMK1D	-0.183578	17.2751	4.73801	0.0384244	0.214565
MVB12A	-0.311269	15.0467	4.7364	0.0384547	0.214565
C9orf64	-0.269038	18.5095	4.72696	0.0386336	0.215258
THNSL1	0.756577	17.786	4.72462	0.0386781	0.215258
RALA	-0.173022	18.2287	4.71849	0.038795	0.215404
UNC45A	0.158714	18.8296	4.71804	0.0388036	0.215404
BAIAP2L1	-0.227885	18.3955	4.71169	0.038925	0.215802
AHNAK	-0.403956	25.4217	4.70303	0.0390912	0.216324
CTSS	0.344452	17.723	4.7016	0.0391188	0.216324
COMMD4	0.21467	14.6278	4.69626	0.0392218	0.216425
NHP2	0.468211	17.3093	4.69549	0.0392367	0.216425
GNG5	0.540022	17.3249	4.68231	0.0394923	0.217559
BSDC1	0.359018	13.1506	4.67903	0.0395562	0.217634
BET1L	0.290846	14.1848	4.67294	0.0396754	0.217996
MOB4	0.271257	17.256	4.67054	0.0397223	0.217996
TACSTD2	0.232882	22.6416	4.65855	0.039958	0.219012
APP	-0.296628	15.992	4.64842	0.0401584	0.219833
ADAM17	0.740446	17.3847	4.64415	0.0402431	0.220019
PHYHD1	-0.163722	18.616	4.62492	0.0406274	0.221385
ALCAM	-0.237689	22.3848	4.62397	0.0406465	0.221385
SLC9A1	0.294121	13.8697	4.62216	0.0406829	0.221385
CEP83	-0.532354	17.8343	4.62096	0.0407072	0.221385
SCPEP1	-0.292935	19.442	4.61679	0.0407913	0.221385
MRPL17	-0.235005	16.2125	4.61641	0.0407989	0.221385
GCHFR	-0.30816	17.0722	4.60847	0.0409596	0.221941
RPS6	-0.180878	20.9083	4.60483	0.0410334	0.221941
ICAM1	-0.884343	18.06	4.60378	0.0410548	0.221941
PTPRG	0.217179	14.5982	4.59804	0.0411715	0.222295
AKR1C3	-0.224995	21.1964	4.59042	0.0413274	0.222639
MFAP1	0.361791	15.493	4.58981	0.0413397	0.222639
NHLRC2	-0.14074	18.2778	4.57958	0.0415499	0.222639
VAC14	0.234204	17.2448	4.57755	0.0415919	0.222639
GDPD1	-0.289315	14.619	4.57753	0.0415923	0.222639
CHTOP	0.491931	16.7926	4.57547	0.0416347	0.222639
FUS	0.374049	19.2804	4.57372	0.0416709	0.222639
AP1B1	0.162553	20.5783	4.57288	0.0416882	0.222639
EIF3F	0.207821	19.4222	4.57247	0.0416967	0.222639
SLC30A9	-0.173252	16.2685	4.56111	0.0419323	0.223622
RPN2	0.197569	21.3648	4.55772	0.042003	0.223724
PKN1	-0.474435	17.1825	4.54199	0.0423324	0.225202
DNAJA1	0.252539	19.5062	4.52488	0.0426942	0.226849
PDCD6IP	-0.194825	22.7214	4.51901	0.042819	0.227234
EXOSC6	-0.282786	16.4193	4.51618	0.0428792	0.227275
C20orf27	-0.267061	14.8703	4.51265	0.0429546	0.227397
BAK1	0.28422	16.0851	4.5072	0.0430713	0.227738
RPL35A	-0.234279	19.3355	4.50378	0.0431448	0.227849
FLOT2	0.343369	18.3166	4.49675	0.043296	0.228369
PMM2	-0.215739	17.8941	4.4921	0.0433966	0.228499
ADPRHL2	0.34825	17.6334	4.49074	0.0434258	0.228499
LEMD3	0.214919	16.0838	4.47836	0.0436947	0.229397
PGM2	-0.188349	21.7147	4.47745	0.0437145	0.229397
ATP5C1	0.193031	20.3097	4.47396	0.0437907	0.229397
ABHD11	-0.180845	18.8764	4.47304	0.0438109	0.229397
ADI1	-0.375532	15.0254	4.47076	0.0438608	0.229397
PSAP	-0.368988	21.4127	4.45722	0.044158	0.230096
HRNR	-0.803923	16.5401	4.45524	0.0442019	0.230096
PTPRA	0.381324	16.47	4.45472	0.0442132	0.230096
PTRF	0.326547	19.1494	4.45375	0.0442348	0.230096
PRSS3	-0.281638	18.2388	4.45263	0.0442595	0.230096
DNAH9	-0.308999	18.4677	4.44928	0.0443335	0.230206
GPATCH4	-0.203973	19.4087	4.43701	0.0446063	0.231072
SRC	0.148875	17.5117	4.43699	0.0446068	0.231072
ME1	-0.213635	17.6278	4.42785	0.0448111	0.231853
TXLNA	0.214202	18.7911	4.41959	0.0449965	0.232354
SH3BP1	0.172066	17.3841	4.4147	0.0451069	0.232354
USP19	-0.81356	20.943	4.41351	0.0451338	0.232354
TM9SF4	0.144378	18.9506	4.41097	0.0451911	0.232354
FAM129A	0.352122	17.6655	4.408	0.0452584	0.232354
PPP4R3A	0.173635	16.3334	4.40756	0.0452684	0.232354
JAGN1	0.217061	16.2211	4.40693	0.0452826	0.232354
CLPTM1	0.229433	16.8005	4.40082	0.0454215	0.232792
ASH1L	-0.697986	17.6779	4.39023	0.0456632	0.233755
TKT	-0.145626	25.2921	4.38545	0.0457727	0.234039
YARS2	0.397268	16.8549	4.38008	0.045896	0.234214
YES1	0.422127	17.4438	4.37871	0.0459276	0.234214
ERMP1	-0.186709	20.9741	4.37693	0.0459687	0.234214
CMPK1	-0.259918	21.805	4.36578	0.0462267	0.234813
TMEM41B	0.227883	14.7308	4.36397	0.0462687	0.234813
SFXN3	-0.316253	19.026	4.36297	0.0462918	0.234813
ARHGAP18	-0.298392	20.878	4.36107	0.046336	0.234813
CCDC97	0.35839	15.5304	4.3571	0.0464286	0.234813
AAMDC	-0.372117	14.7146	4.35585	0.0464577	0.234813
ALDH1A1	-0.408946	24.7325	4.35554	0.046465	0.234813
SDC1	-0.280693	19.5004	4.35251	0.0465357	0.234897
ASMTL	-0.247075	17.2833	4.34938	0.0466089	0.234902
ALG2	0.217014	17.4771	4.34784	0.0466449	0.234902
CD9	-0.273859	20.209	4.34297	0.0467594	0.235206
FLG	-0.584942	17.6805	4.33936	0.0468442	0.23536
RPL29	0.572548	19.3834	4.32639	0.0471509	0.236502
KLF5	0.440653	13.9982	4.32514	0.0471805	0.236502
SWAP70	-0.183942	18.9049	4.29378	0.0479316	0.23999
TMEM165	0.330483	19.9731	4.27707	0.0483372	0.241742
ZNF207	0.369925	18.203	4.27163	0.0484702	0.242128
GMFB	-0.326023	16.4691	4.2609	0.0487336	0.243164
EMC1	-0.391724	19.2373	4.24971	0.0490097	0.24407
LSM7	-0.203686	17.8796	4.24704	0.0490761	0.24407
SLC7A1	-0.462912	14.5542	4.24673	0.0490838	0.24407
BAZ1B	0.319932	19.3362	4.23928	0.0492689	0.24471
COPS3	0.169805	18.6055	4.23211	0.0494481	0.245319
RIC1	-0.321024	17.3239	4.22947	0.0495141	0.245366
PPP2R2A	0.258149	18.0617	4.22546	0.0496146	0.245584
UBA3	-0.160308	18.7056	4.22194	0.0497031	0.245742
RIPK3	0.265186	14.8032	4.21155	0.0499654	0.246757
TBC1D10A	-0.236589	15.1652	4.20843	0.0500445	0.246867
MCTS1	-0.187335	18.6107	4.20578	0.0501116	0.246918
MPZL2	0.33196	15.4497	4.1963	0.0503531	0.247826
SLC25A1	0.237874	18.587	4.18677	0.0505971	0.248745
FNTA	-0.192045	18.4296	4.1784	0.0508125	0.249297
EI24	-0.283803	15.5952	4.17795	0.0508242	0.249297
TBC1D4	-0.323427	17.7454	4.17566	0.0508834	0.249306
PGRMC2	0.112376	19.2542	4.17129	0.0509963	0.249577
ITPR2	0.347215	17.5014	4.16568	0.0511419	0.249876
AKAP8	0.544234	16.851	4.16046	0.0512776	0.249876
U2AF1L5;U2AF1	0.226954	18.9032	4.15982	0.0512944	0.249876
VPS52	0.179462	16.6608	4.15969	0.0512979	0.249876
IKBIP	0.465862	18.0431	4.15582	0.0513987	0.249876
ERBIN	0.213139	16.1617	4.15567	0.0514028	0.249876
FUCA2	-0.325789	16.8309	4.1364	0.051909	0.252055
NUBP2	0.265338	16.0466	4.13005	0.0520771	0.252381
MOB2	-0.160521	16.2159	4.12781	0.0521366	0.252381
ATP6AP2	-0.221601	15.6951	4.12728	0.0521506	0.252381
GLYR1	-0.234614	16.5272	4.11904	0.0523698	0.252613
GALNT3	0.177541	18.0399	4.11807	0.0523958	0.252613
TTC27	0.555883	15.2476	4.11718	0.0524196	0.252613
FAM96B	0.359913	16.235	4.11627	0.052444	0.252613
CHPF	0.415501	16.2104	4.11265	0.0525408	0.252613
NME5	-0.324279	17.0336	4.11027	0.0526044	0.252613
REL	0.176599	14.6259	4.11022	0.052606	0.252613
FSD1L	-0.369399	15.8179	4.0987	0.0529159	0.253544
DDX3X	0.142418	18.9147	4.0931	0.0530672	0.253544
ARRB1	-0.248183	17.334	4.09263	0.05308	0.253544
NME1	-0.203804	18.0823	4.08891	0.053181	0.253544
ZCCHC8	0.483689	14.9818	4.08646	0.0532473	0.253544
DCUN1D1	-0.384171	18.0938	4.08434	0.0533052	0.253544
SPAG1	-0.170671	17.1267	4.08397	0.0533151	0.253544
PDLIM4	-0.332688	17.9665	4.08367	0.0533234	0.253544
LSM3	-0.361246	15.9785	4.08343	0.0533299	0.253544
PES1	-0.467343	17.489	4.08145	0.0533838	0.253544
FOXK1	0.262181	13.899	4.07849	0.0534646	0.25365
DIABLO	0.169005	18.7181	4.06571	0.0538148	0.255033
SLC38A10	0.232602	15.592	4.05792	0.0540297	0.255772
PKP4	-0.459554	18.9262	4.0522	0.054188	0.256242
ITGB1	0.180887	21.5219	4.04329	0.0544356	0.257133
PGPEP1	-0.252433	15.283	4.02796	0.0548647	0.258532
SCAMP2	0.229269	18.5054	4.02699	0.054892	0.258532
UBA6	0.214137	20.1743	4.02491	0.0549504	0.258532
GLA	-0.238209	17.1851	4.02277	0.0550109	0.258532
MYCBP	-0.286127	18.5987	4.01902	0.0551167	0.258532
DIAPH1	-0.163135	21.2442	4.01676	0.0551804	0.258532
SLC35C1	0.544811	13.9379	4.01529	0.0552221	0.258532
FAM107B	-0.452653	16.9325	4.01394	0.0552603	0.258532
CMTM4	-0.218471	15.5592	4.01368	0.0552678	0.258532
LYZ	-0.755999	14.9947	4.0095	0.0553864	0.258808
IDE	-0.217139	20.1723	4.00652	0.0554711	0.258925
TAF15	0.410463	20.5339	4.00216	0.0555954	0.259226
FAM169A	0.324208	14.0471	3.99873	0.0556935	0.259405
ESYT1	-0.210127	20.6367	3.99365	0.0558389	0.259803
CFAP36	-0.328611	14.4676	3.99152	0.0559	0.259809
ATXN10	-0.156245	18.9492	3.98731	0.056021	0.260093
CDV3	0.426583	19.0095	3.9841	0.0561134	0.260244
NEK9	0.165603	18.5388	3.9763	0.0563388	0.26101
VWA8	-0.478121	19.8559	3.96012	0.0568097	0.262911
EXOC5	-0.152531	17.9922	3.95368	0.0569984	0.263504
HSDL1	-0.222821	16.5299	3.93536	0.0575386	0.265547
RBMXL1	0.228019	16.6628	3.93455	0.0575628	0.265547
ARCN1	0.129667	20.1258	3.9234	0.0578947	0.266795
SSB	-0.159197	22.1513	3.92023	0.0579892	0.266947
FAM192A	-0.265031	14.7003	3.91264	0.0582168	0.267711
ATP5B	0.255075	24.5866	3.87736	0.059288	0.272349
ATP2B1	-0.154735	17.2674	3.87297	0.0594229	0.27268
AP3S1	0.122677	17.3162	3.86519	0.0596627	0.273365
AASDHPPT	-0.170984	15.7951	3.8623	0.059752	0.273365
TAX1BP3	0.524313	17.3587	3.86108	0.0597899	0.273365
VPS28	-0.154302	17.7036	3.85997	0.0598241	0.273365
AGFG1	0.450338	16.236	3.85492	0.059981	0.27342
DLST	0.146732	20.6639	3.85401	0.0600093	0.27342
ARSA	-0.205916	20.374	3.8535	0.0600251	0.27342
TOR1AIP2	0.254145	15.0733	3.84851	0.0601806	0.273613
PTGR2	-0.257052	18.3679	3.84809	0.0601936	0.273613
VBP1	-0.219428	17.7854	3.83607	0.0605701	0.275036
PITPNA	-0.133058	19.174	3.82725	0.0608479	0.275298
PYGM	0.154967	18.38	3.82722	0.0608486	0.275298
NFKBIB	0.283702	15.8968	3.82513	0.0609148	0.275298
TRIP6	0.293894	18.3278	3.82422	0.0609436	0.275298
SIN3A	0.306792	17.683	3.82418	0.0609447	0.275298
LGMN	0.31561	16.9349	3.81667	0.0611831	0.276087
GPAM	0.571754	18.4037	3.80292	0.0616216	0.277585
MIA2	0.267836	17.7999	3.80226	0.0616428	0.277585
CLIC3	-0.373391	15.7532	3.79846	0.0617649	0.277846
SHC1	0.263372	17.2758	3.79058	0.0620184	0.278442
CHKB	-0.27612	15.3083	3.7878	0.0621083	0.278442
DYNC2H1	-0.150549	20.2364	3.7874	0.0621212	0.278442
GTF3C5	-0.32906	16.2417	3.78513	0.0621946	0.278442
COPG1	0.158018	20.6943	3.78439	0.0622187	0.278442
LYPLAL1	-0.185476	17.5245	3.78046	0.0623459	0.278442
PANK2	0.195832	14.3183	3.78045	0.0623464	0.278442
UBE3C	0.542533	17.0017	3.77534	0.0625124	0.278833
ZC3H15	0.368064	19.834	3.77357	0.06257	0.278833
CP	-0.265874	19.7035	3.77027	0.0626776	0.278833
SH2D4A	0.207585	15.7015	3.76817	0.0627463	0.278833
PTPN1	0.159751	18.0347	3.7679	0.0627551	0.278833
FAH	-0.33678	17.2938	3.7651	0.062847	0.278956
TUBB1	-0.356275	22.7599	3.76203	0.0629476	0.279117
TMF1	0.26193	15.2906	3.75889	0.0630506	0.279288
DNAJB6	-0.283171	17.5082	3.75478	0.0631861	0.279603
VMP1	-0.232365	15.9228	3.74403	0.0635413	0.280609
NIT1	-0.176852	19.3362	3.74213	0.0636043	0.280609
RUVBL1	-0.196575	22.016	3.74094	0.0636439	0.280609
ALDH3A1	-0.459343	23.7802	3.73976	0.0636831	0.280609
DHRS1	0.385629	18.3031	3.73815	0.0637366	0.280609
BPIFB1	-0.382229	23.5736	3.73163	0.0639539	0.281281
TOR1AIP1	0.130835	19.6512	3.72481	0.0641822	0.281999
SORBS3	-0.434244	17.4202	3.72091	0.0643133	0.282142
CHD1L	0.295166	16.3232	3.71998	0.0643447	0.282142
HSPA12B	-0.206379	20.714	3.71428	0.0645368	0.282228
DNAJC19	-0.233423	14.5577	3.71372	0.0645557	0.282228
DCAF7	-0.185388	16.7989	3.7136	0.0645595	0.282228
ABAT	0.219558	18.7834	3.7081	0.0647456	0.282757
FGD1	0.233286	14.2177	3.70275	0.0649272	0.283097
NUP58	-0.764878	17.1336	3.70196	0.0649539	0.283097
PTBP1	0.229396	22.6308	3.69756	0.0651037	0.283466
MBNL1	0.451366	15.9791	3.68974	0.0653709	0.284102
TBC1D5	0.188746	16.797	3.68945	0.0653809	0.284102
XDH	0.437308	13.7558	3.68138	0.0656578	0.284801
UBLCP1	-0.166626	18.049	3.68095	0.0656729	0.284801
MLST8	0.442184	13.8406	3.67339	0.0659337	0.285647
CASP1	0.273092	19.8635	3.66519	0.0662179	0.286592
FIS1	-0.30237	16.9327	3.6606	0.0663774	0.286996
NRBP1	0.310453	16.3939	3.65391	0.0666111	0.28772
TRMT10C	0.127946	18.1877	3.65138	0.0666996	0.287816
NFYC	0.208664	14.3546	3.644	0.0669587	0.288604
COMT	-0.168934	21.6519	3.6408	0.0670715	0.288604
RABL3	-0.455716	18.4318	3.64051	0.0670816	0.288604
RAN	-0.14655	22.2338	3.62819	0.0675176	0.290097
TOP2B	-0.428619	18.8847	3.62649	0.0675781	0.290097
PGD	-0.216872	23.0809	3.62505	0.0676291	0.290097
DSG2	0.278728	20.3706	3.61419	0.0680168	0.291472
NUMB	0.11427	17.6958	3.60306	0.0684169	0.292636
LBR	-0.239126	17.1811	3.60268	0.0684306	0.292636
CMBL	-0.238836	17.6016	3.60101	0.0684907	0.292636
SYNE1	-0.107107	20.6588	3.59755	0.0686159	0.292883
SEC16A	0.162619	17.833	3.59338	0.068767	0.293239
GAA	-0.158616	20.8752	3.5896	0.0689041	0.293536
RAB13	-0.387612	18.493	3.58538	0.0690577	0.293901
KIAA1217	0.159634	19.2062	3.5797	0.0692649	0.294133
GSTM3	-0.397031	17.5644	3.57923	0.0692821	0.294133
ADH7	-0.441318	20.0708	3.57832	0.0693155	0.294133
MRPS2	0.228082	18.1825	3.57553	0.0694175	0.294279
NUDT5	-0.386367	21.2398	3.57059	0.0695989	0.29476
PDRG1	-0.151089	18.6913	3.55178	0.0702942	0.297414
SEC24C	0.112177	20.3625	3.54975	0.07037	0.297445
MYO7A	0.375163	18.4088	3.54021	0.0707257	0.298658
LRP1	-0.342823	18.8984	3.53588	0.070888	0.298675
RPL27A	-0.222609	20.1394	3.53286	0.0710016	0.298675
STX8	-0.1496	16.4449	3.53274	0.0710063	0.298675
SERPINB1	0.347758	22.655	3.53105	0.0710696	0.298675
HNRNPH3	0.304676	19.2004	3.53095	0.0710737	0.298675
EXOC6B	-0.142548	16.7102	3.52858	0.0711628	0.29876
CAPS	-0.573757	24.6783	3.52372	0.0713463	0.299241
MAN1A2	-0.19499	16.9824	3.511	0.0718292	0.300656
PLOD2	-0.281549	14.5603	3.51051	0.0718478	0.300656
TPPP3	-0.511111	22.1441	3.50781	0.0719505	0.300656
CTNNA2	0.396933	17.4862	3.50754	0.0719608	0.300656
DDX27	0.183491	16.8291	3.49913	0.0722827	0.301711
FAM50A	-0.178945	14.7058	3.49483	0.0724482	0.302111
DNM2	0.129403	19.8362	3.48404	0.0728645	0.303556
PRPS2	0.412494	18.2945	3.482	0.0729436	0.303594
TRIM28	0.179474	22.1871	3.47814	0.0730934	0.303926
MRPS14	-0.222435	15.5813	3.47619	0.073169	0.303949
USP5	-0.158737	21.2916	3.47084	0.0733774	0.304197
FABP5	-0.42195	22.2747	3.47073	0.073382	0.304197
TTF2	0.277354	15.6019	3.46927	0.073439	0.304197
HECTD3	-0.193626	16.2038	3.46654	0.0735457	0.304236
CD3EAP	0.482497	12.7468	3.46373	0.0736555	0.304236
PDAP1	-0.232607	18.6246	3.46365	0.0736586	0.304236
PACS1	0.171299	16.8585	3.46119	0.0737552	0.304345
B4GALT4	0.200661	16.4852	3.4552	0.0739909	0.305028
CTDP1	0.157615	15.1138	3.45174	0.0741275	0.305301
NPTN	-0.228916	18.5044	3.4491	0.0742316	0.30544
CD81	0.251167	17.6043	3.44385	0.0744396	0.306006
TPD52	0.475088	18.9014	3.43786	0.0746776	0.306105
XRCC4	-0.318325	15.5637	3.43564	0.074766	0.306105
TPD52L1	-0.238275	16.8118	3.43559	0.0747681	0.306105
NDUFC2	0.298181	15.5003	3.4342	0.0748235	0.306105
PTPRK	-0.551179	17.6532	3.43332	0.0748588	0.306105
ADH1B	-0.356456	17.4404	3.4323	0.0748993	0.306105
STX7	-0.127279	19.3516	3.43085	0.0749574	0.306105
CDC40	0.121729	15.5412	3.42564	0.0751659	0.306668
TNKS1BP1	0.413238	21.2304	3.413	0.075675	0.308455
NEDD8	-0.457002	17.7764	3.41101	0.0757556	0.308495
SEC24D	0.148532	17.2073	3.40274	0.0760908	0.309052
CSTA	-0.543652	20.8437	3.40257	0.0760978	0.309052
SMAP2	-0.267787	17.3745	3.40237	0.0761061	0.309052
SELH	0.366219	16.0842	3.39802	0.0762834	0.309482
GTF2F1	0.248222	17.0155	3.39329	0.0764766	0.309819
MRPL11	-0.280449	17.1637	3.39114	0.0765644	0.309819
YTHDF2	0.217192	15.4038	3.38908	0.076649	0.309819
PDS5A	-0.285696	19.1565	3.38763	0.0767084	0.309819
FBXO38	0.174874	17.8724	3.38727	0.0767232	0.309819
LDHA	-0.156458	22.7698	3.38145	0.0769623	0.310496
SURF4	0.236532	19.4211	3.37782	0.0771122	0.310811
GLO1	-0.207428	20.3052	3.37556	0.0772057	0.3109
SARS	-0.16972	20.5741	3.37338	0.0772958	0.310974
PCBD1	-0.301703	18.5811	3.37123	0.0773848	0.310974
MRPS22	-0.164436	17.9869	3.36992	0.0774391	0.310974
ADH5	-0.146319	21.7859	3.36712	0.0775553	0.311153
SYPL1	0.17165	20.695	3.36429	0.0776732	0.311338
AACS	0.358437	17.4075	3.35832	0.0779223	0.312049
KLHL7	0.134507	17.3144	3.35538	0.078045	0.312252
FUNDC2	-0.179951	16.472	3.34801	0.0783545	0.313202
WFS1	-0.277245	16.0397	3.34357	0.0785415	0.313308
DDX19A	0.429879	16.9806	3.34352	0.0785435	0.313308
OPLAH	0.274693	19.1741	3.34224	0.0785975	0.313308
STX12	-0.115469	18.1501	3.32288	0.0794191	0.316248
ARPC4	-0.17147	20.928	3.32111	0.0794948	0.316248
TERF2IP	0.292676	15.2408	3.31973	0.0795537	0.316248
YWHAZ	-0.155999	23.7837	3.31526	0.0797455	0.316517
DHODH	-0.159746	15.6278	3.31196	0.0798869	0.316517
DCTN1	0.132944	20.2165	3.31	0.0799713	0.316517
DENND2D	0.175086	15.7152	3.3091	0.0800103	0.316517
ACAD9	-0.445767	19.4214	3.30856	0.0800334	0.316517
GAMT	-0.640905	17.3212	3.30797	0.080059	0.316517
HDDC2	-0.286012	17.1381	3.30194	0.080319	0.317256
CD2BP2	0.443473	19.0612	3.29361	0.0806803	0.318394
MTA2	0.298633	19.1316	3.28781	0.0809329	0.3191
RBM26	0.190252	16.6152	3.28602	0.0810111	0.319119
GNB1	0.267464	19.3069	3.28322	0.0811335	0.319311
APOBEC3C	-0.176139	16.918	3.27759	0.0813805	0.319993
EMD	0.519439	18.7277	3.2684	0.0817849	0.321292
TGOLN2	-0.154452	17.7837	3.25722	0.0822802	0.322946
INTS2	0.131022	16.9059	3.25299	0.0824687	0.323187
KRIT1	-0.159354	18.0438	3.25211	0.0825079	0.323187
PTPN23	0.366581	19.5579	3.24898	0.0826474	0.323187
SUPT6H	-0.463662	17.4128	3.2481	0.082687	0.323187
THRAP3	0.259062	20.62	3.2475	0.0827139	0.323187
CDC42BPA	-0.31227	17.4185	3.24016	0.0830429	0.323996
PPID	-0.192234	19.2652	3.23883	0.0831024	0.323996
SNRNP40	0.315267	18.8374	3.23771	0.083153	0.323996
RHOT1	-0.226172	19.7589	3.23623	0.0832194	0.323996
OCIAD1	0.12763	18.1964	3.23201	0.08341	0.324083
RBM14	0.270886	19.5221	3.23185	0.083417	0.324083
PYCARD	-0.173342	19.5778	3.23077	0.0834658	0.324083
PRKAG1	-0.243749	19.5251	3.22407	0.0837694	0.324971
PTRHD1	-0.277324	17.2537	3.22005	0.083952	0.325389
TUBB2A	0.412162	19.9962	3.20733	0.0845327	0.327254
CCDC50	-0.202577	15.4167	3.20622	0.084584	0.327254
ACSS1	-0.191422	18.76	3.19835	0.0849459	0.328362
PALMD	-0.239543	17.5999	3.18231	0.0856891	0.3307
WDR44	-0.119938	17.2659	3.182	0.0857033	0.3307
USP24	-0.111929	17.5165	3.18005	0.0857941	0.330757
ADSS	-0.172725	20.4879	3.17552	0.0860058	0.331074
GOSR1	0.172933	15.9343	3.17106	0.0862145	0.331074
PDDC1	-0.189014	15.798	3.17094	0.0862202	0.331074
RCC1	0.248107	20.2438	3.17085	0.0862246	0.331074
CD47	0.286047	17.7304	3.1688	0.0863206	0.331074
EDF1	-0.206019	18.4	3.16618	0.0864437	0.331074
CAPZA2	0.197117	20.3014	3.16558	0.0864723	0.331074
TUBA1C	0.49362	20.4526	3.16385	0.0865535	0.331074
SPINT1	0.197381	18.1979	3.16365	0.0865629	0.331074
RBM46	-0.238386	20.9161	3.15059	0.0871805	0.333143
GTF3C1	0.302299	15.4252	3.13277	0.088032	0.336101
CRYL1	-0.167343	17.2445	3.12871	0.088227	0.33655
BCL10	-0.237055	14.6251	3.1247	0.0884202	0.33699
NUMA1	0.19664	21.1782	3.12301	0.0885021	0.337007
FUK	-0.140992	16.8821	3.11829	0.0887306	0.337581
C14orf166	-0.152258	19.5833	3.11146	0.0890621	0.338545
MCM5	-0.105804	18.9963	3.10607	0.0893247	0.339246
RPS6KA1	-0.147075	17.6191	3.09592	0.0898223	0.340045
PTGES	0.399215	15.7425	3.09514	0.0898607	0.340045
VPS51	-0.17917	17.0055	3.0951	0.0898624	0.340045
HYOU1	-0.145618	21.5621	3.09355	0.0899385	0.340045
DDOST	0.155188	20.7271	3.09251	0.08999	0.340045
PANK4	-0.116716	17.6046	3.0922	0.090005	0.340045
RPL27	-0.139574	19.9953	3.08458	0.0903813	0.341046
SH3GLB2	0.258048	18.0924	3.08366	0.090427	0.341046
RAP1A	-0.121751	18.1312	3.08108	0.0905546	0.341231
LMF2	0.223953	16.9892	3.07267	0.0909732	0.34251
FZD6	0.287239	14.9201	3.06899	0.0911569	0.342905
THADA	0.335145	14.8077	3.06489	0.0913621	0.343036
CLU	-0.269403	19.796	3.06486	0.0913635	0.343036
DDX24	0.223345	17.0657	3.06355	0.091429	0.343036
PFDN2	-0.177609	17.4158	3.06002	0.0916067	0.343236
CPPED1	-0.586419	14.0648	3.05857	0.0916794	0.343236
SLC4A4	0.640334	13.9169	3.05777	0.0917194	0.343236
SHMT1	-0.183071	17.8405	3.05437	0.0918907	0.343581
SCCPDH	-0.174269	19.4075	3.05217	0.092002	0.343701
TRIM4	0.160836	20.0341	3.04436	0.0923977	0.344883
ARVCF	-0.216952	16.462	3.04101	0.0925678	0.34502
IGF2R	-0.189786	18.7803	3.03851	0.0926951	0.34502
PDHB	0.15412	20.5874	3.03694	0.0927752	0.34502
TFRC	-0.147125	17.6112	3.0368	0.0927823	0.34502
PRSS8	0.367468	14.4613	3.03335	0.0929581	0.34502
ELMOD2	-0.180238	17.247	3.03292	0.0929801	0.34502
ATP5O	0.191095	20.4832	3.03272	0.0929908	0.34502
CLASP1	0.287031	13.0488	3.03075	0.0930915	0.345098
TMEM55B	-0.233715	15.8834	3.02585	0.0933427	0.345734
INTS6	-0.456943	16.0286	3.02182	0.0935497	0.346206
DEF6	0.278993	14.7737	3.01944	0.0936725	0.346365
VPS26B	0.217869	17.0923	3.01778	0.0937585	0.346388
SOWAHC	0.177625	15.8324	3.01361	0.0939738	0.346888
IFT122	0.274519	19.0218	3.01184	0.0940652	0.34693
RAB6B	0.235231	16.2986	3.00151	0.0946025	0.348616
TMX2	-0.336176	16.1888	2.99503	0.0949414	0.34928
MDH1	-0.143887	22.7992	2.9935	0.0950213	0.34928
ITGA2	0.149153	20.2822	2.99344	0.0950242	0.34928
GUSB	-0.193375	15.9229	2.99109	0.0951478	0.349312
AIM1	-0.157254	19.1598	2.99021	0.0951939	0.349312
MYO1B	-0.194176	21.0388	2.98604	0.0954133	0.349711
PSMD14	0.0911845	18.8929	2.98461	0.0954888	0.349711
CYP2S1	-0.191054	17.9515	2.98356	0.0955441	0.349711
GNAS	-0.582239	14.1762	2.97779	0.0958491	0.350531
SDHB	0.130138	19.2846	2.97562	0.0959638	0.350655
ZMPSTE24	0.176178	17.8182	2.97408	0.0960455	0.350659
GTF2E1	0.172995	13.6447	2.96419	0.0965719	0.352285
TBL1XR1	0.407779	17.0138	2.96108	0.0967383	0.352595
TMEM173	0.231555	19.3676	2.95475	0.0970779	0.353232
LSM6	-0.193402	15.6932	2.95079	0.0972911	0.353232
KRT19	0.338427	26.1462	2.94535	0.0975842	0.353232
HADHB	0.165508	21.8901	2.94465	0.0976222	0.353232
AKAP13	0.131684	17.3685	2.94458	0.0976259	0.353232
PRKRA	-0.14452	17.8056	2.94382	0.0976672	0.353232
LRBA	-0.170946	21.2151	2.94382	0.0976674	0.353232
ABRACL	-0.301598	16.9998	2.94226	0.0977514	0.353232
GNS	-0.224773	18.4209	2.94113	0.0978127	0.353232
LSM1	-0.194845	15.9454	2.94113	0.0978128	0.353232
RAB6C	-0.352159	16.1416	2.94081	0.09783	0.353232
SLC25A11	0.221437	18.5482	2.93972	0.0978894	0.353232
GANAB	-0.0870251	23.2908	2.92889	0.0984789	0.3548
EIPR1	0.464325	15.8387	2.92873	0.0984874	0.3548
WDR61	-0.151065	18.2125	2.92559	0.0986594	0.355125
RANBP2	-0.257477	21.3775	2.92209	0.098851	0.355374
RBM39	0.220625	18.4752	2.92134	0.0988922	0.355374
PTBP3	0.290024	18.6773	2.91409	0.0992913	0.356512
CMAS	-0.167092	20.2468	2.91141	0.0994387	0.356747
LSG1	-0.362277	14.9828	2.90567	0.0997564	0.357306
DNAJB11	0.129235	18.3786	2.90562	0.0997594	0.357306
MKI67	-0.152028	20.4029	2.90251	0.0999319	0.357484
ARHGDIB	-0.237148	17.5755	2.90139	0.0999939	0.357484
ALDH3A2	-0.233228	19.8902	2.90028	0.100056	0.357484
RAB7A	0.224391	21.1842	2.89736	0.100219	0.357522
SLC12A7	0.226599	16.9702	2.89713	0.100231	0.357522
TXNDC12	-0.274778	18.5514	2.89303	0.10046	0.357746
PPCS	-0.110379	19.1242	2.89203	0.100516	0.357746
SYNE2	0.186444	20.8635	2.89077	0.100587	0.357746
CHMP2A	-0.324164	15.5569	2.88679	0.100809	0.357746
CCT5	0.175341	21.4425	2.88657	0.100822	0.357746
OASL	-0.300932	17.1965	2.88647	0.100827	0.357746
TMX1	0.158228	19.6609	2.88569	0.100871	0.357746
PSMD7	0.188955	18.9201	2.88281	0.101033	0.358028
COTL1	-0.26682	18.3528	2.87908	0.101243	0.358308
PKN2	-0.175196	20.0129	2.87816	0.101295	0.358308
PURB	-0.131599	18.3222	2.87702	0.10136	0.358308
PNN	-0.187488	18.0287	2.87036	0.101736	0.359348
NDUFB7	0.355428	14.9737	2.86085	0.102277	0.360069
EHD2	-0.203104	19.1857	2.86055	0.102294	0.360069
GFM1	0.25922	19.2014	2.86034	0.102306	0.360069
EEFSEC	0.207025	15.86	2.85961	0.102348	0.360069
PNKD	-0.239149	15.392	2.8593	0.102366	0.360069
RAP2B	-0.266489	16.7357	2.85661	0.102519	0.360069
PRPF40A	0.102196	19.0411	2.85575	0.102569	0.360069
CPOX	-0.194447	18.3336	2.85403	0.102668	0.360069
STX4	0.185872	17.6511	2.85368	0.102687	0.360069
S100A11	-0.221438	24.8634	2.84986	0.102906	0.360546
RPIA	-0.250252	16.3683	2.84684	0.10308	0.360864
NPEPPS	-0.144145	21.1191	2.84297	0.103303	0.361011
CRTAP	0.223134	15.2149	2.84073	0.103433	0.361011
WHSC1L1	-0.438102	16.9964	2.84045	0.103449	0.361011
MTR	-0.571036	15.9857	2.84035	0.103455	0.361011
REPS1	0.184682	16.9482	2.83309	0.103876	0.362188
IDH3G	0.154594	18.483	2.83114	0.103989	0.362291
QARS	-0.278979	23.5516	2.82953	0.104083	0.362328
NVL	0.494539	19.0057	2.8233	0.104446	0.3633
LSP1	0.540656	16.5367	2.8194	0.104674	0.363804
RAB12	0.24013	15.4785	2.81441	0.104967	0.364529
HSPA5	0.177898	24.1594	2.80133	0.105739	0.366918
BCKDK	-0.534988	14.068	2.79643	0.10603	0.367634
CXADR	-0.162981	17.2941	2.78749	0.106564	0.368784
SRCAP	-0.134566	19.4583	2.78686	0.106601	0.368784
GPD1L	-0.165129	19.957	2.78403	0.106771	0.368784
AMPD2	-0.221399	16.7038	2.78393	0.106777	0.368784
BCAT2	-0.131822	18.7957	2.78376	0.106787	0.368784
CTSH	-0.270175	21.0613	2.78041	0.106988	0.369117
PPM1H	-0.406126	16.9881	2.77933	0.107053	0.369117
BCL2L1	-0.183035	15.5029	2.77626	0.107238	0.36946
URM1	-0.411453	14.6458	2.77474	0.10733	0.369484
PPIE	-0.145227	14.0373	2.77307	0.10743	0.369536
CENPF	-0.147062	19.1545	2.77018	0.107605	0.369846
EIF3G	0.17339	20.2921	2.7609	0.108168	0.371103
TRAPPC4	-0.246787	16.3954	2.76054	0.10819	0.371103
C1QBP	0.41905	19.6469	2.75993	0.108228	0.371103
PKP3	0.213696	20.0076	2.75378	0.108603	0.372095
TIMP1	0.303621	15.4854	2.74987	0.108842	0.372621
GSK3B	0.124396	16.5804	2.74688	0.109026	0.372956
ADAM15	-0.179764	17.8008	2.7445	0.109172	0.373046
ESD	-0.162002	21.0722	2.74366	0.109224	0.373046
SCD	0.397952	14.0724	2.7415	0.109356	0.373205
YIF1B	0.228859	15.246	2.7358	0.109709	0.374112
IGF2BP3	-0.189456	15.1065	2.73259	0.109908	0.374498
LMO7	-0.159168	21.0952	2.73026	0.110052	0.374696
GOT1	-0.163398	20.6395	2.72643	0.110291	0.375161
CAV2	0.343043	15.2433	2.7238	0.110455	0.375161
CACUL1	0.355165	14.5418	2.72275	0.11052	0.375161
SKIV2L	-0.140563	18.0671	2.72251	0.110535	0.375161
VAT1	-0.15283	20.6026	2.71469	0.111024	0.376409
IER3IP1	0.146567	16.8908	2.71387	0.111076	0.376409
PDIA3	0.23731	23.9749	2.71153	0.111223	0.376613
ARHGEF12	-0.221822	18.748	2.71011	0.111312	0.37662
ABCF3	-0.134818	17.6979	2.70726	0.111492	0.376935
RNF14	-0.224563	14.3932	2.70584	0.111581	0.376943
NUDCD2	-0.315955	16.289	2.70418	0.111686	0.377004
RAB10	0.0997819	20.9308	2.70114	0.111878	0.377359
CLNS1A	0.540527	16.5312	2.68976	0.112601	0.379387
PSMA3	0.0944679	20.1153	2.68586	0.11285	0.379387
BAZ1A	0.518795	19.5992	2.68457	0.112933	0.379387
SRPK1	0.21031	16.2862	2.68443	0.112941	0.379387
GALNT2	0.189464	17.6612	2.68363	0.112993	0.379387
ACTN2	-0.214809	18.4324	2.68346	0.113003	0.379387
AP3D1	0.182988	18.4723	2.67727	0.113401	0.380233
CTGF	0.199473	15.5393	2.67681	0.11343	0.380233
COPG2	0.175955	18.7475	2.67016	0.113859	0.380828
VPS13A	0.350574	20.6238	2.66995	0.113872	0.380828
ACTN4	0.306678	24.0499	2.66869	0.113954	0.380828
CKAP5	-0.181653	19.0211	2.66862	0.113959	0.380828
ACOT9	-0.131571	19.296	2.66553	0.114158	0.381137
PLRG1	0.153333	18.1784	2.66448	0.114227	0.381137
METTL14	0.334114	14.3859	2.66153	0.114418	0.381483
SNX6	0.117016	18.6875	2.65786	0.114657	0.381678
EHHADH	0.30042	18.0777	2.65616	0.114768	0.381678
TPPP	-0.274177	16.3502	2.65612	0.11477	0.381678
NDE1	-0.387262	14.8638	2.65378	0.114923	0.381678
SEC13	0.277256	19.2991	2.65068	0.115125	0.381678
APLP2	0.270728	15.8876	2.65049	0.115138	0.381678
KIF21A	-0.377221	19.1586	2.64987	0.115178	0.381678
DOPEY2	-0.138327	13.9311	2.64984	0.115181	0.381678
C21orf33	0.172624	18.6765	2.64729	0.115348	0.381941
GFER	0.250364	15.4701	2.63905	0.11589	0.38274
BTK	-0.231517	15.4932	2.63895	0.115896	0.38274
TUSC3	-0.209555	15.8272	2.63849	0.115926	0.38274
CSTF1	0.132634	17.6402	2.63826	0.115942	0.38274
ST6GAL1	0.273709	16.1398	2.63605	0.116088	0.382931
STX18	0.294336	19.9514	2.63277	0.116304	0.383354
TMEM175	0.270678	14.7024	2.63105	0.116419	0.383439
CDC42EP4	-0.263233	15.8795	2.62861	0.11658	0.38351
NUP35	0.238886	15.8862	2.62806	0.116617	0.38351
PPP1CB	-0.110689	19.8056	2.6266	0.116714	0.383539
TMED7	0.120831	18.8099	2.62429	0.116868	0.383712
TRAPPC3	-0.102646	17.7659	2.62315	0.116943	0.383712
LSM2	-0.210077	18.5694	2.61447	0.117524	0.385326
AFG3L2	0.135591	19.2814	2.61096	0.117759	0.385596
TCOF1	0.19185	20.5938	2.61059	0.117784	0.385596
RPL28	-0.134785	20.0721	2.60755	0.117988	0.385974
DSC3	0.360597	20.0226	2.60548	0.118128	0.386053
CD59	-0.143212	21.1384	2.60238	0.118337	0.386053
SEC61G	0.228323	17.6555	2.60197	0.118365	0.386053
HAGH	-0.173142	19.1827	2.60121	0.118416	0.386053
CORO7	-0.130582	17.8091	2.60061	0.118457	0.386053
NFX1	0.605566	16.9982	2.59894	0.11857	0.38613
MMAA	0.218322	15.6367	2.59533	0.118815	0.386637
ESYT2	-0.132092	18.9269	2.58215	0.119713	0.389152
COX5B	-0.25566	19.2618	2.58137	0.119767	0.389152
CTPS2	-0.100645	17.5787	2.58003	0.119859	0.389159
COPE	0.192633	19.5921	2.57137	0.120454	0.390672
EXOSC10	-0.226735	16.3222	2.57029	0.120528	0.390672
CREB1	0.272421	15.7353	2.56869	0.120639	0.390672
GOLPH3L	-0.395324	15.9724	2.56804	0.120684	0.390672
DSP	-0.247871	22.8244	2.56146	0.12114	0.391575
MMS19	-0.228792	18.8263	2.56141	0.121144	0.391575
HACD3	-0.234983	18.7208	2.55696	0.121453	0.392058
DNAJC1	0.307555	13.8827	2.55666	0.121474	0.392058
KPNA1	0.12145	17.2164	2.55019	0.121925	0.392888
CDKN2AIP	0.183657	17.4488	2.54914	0.121999	0.392888
PDE4DIP	-0.258603	15.8107	2.54909	0.122003	0.392888
ETF1	-0.0978608	20.1596	2.54662	0.122176	0.393154
ATRX	0.508022	19.5812	2.54368	0.122382	0.393526
SERPINB13	-0.185411	19.291	2.54075	0.122588	0.393683
ZC3H18	0.303635	17.6682	2.54041	0.122612	0.393683
BCAR1	0.166457	16.2535	2.53769	0.122803	0.39386
FAM96A	-0.310785	14.5443	2.53622	0.122907	0.39386
DDX42	0.183561	19.5385	2.53577	0.122939	0.39386
LZTFL1	-0.312622	19.6483	2.52894	0.123423	0.39484
DOCK10	-0.158218	17.6657	2.52888	0.123427	0.39484
ALDH1L1	-0.254231	20.2921	2.52714	0.12355	0.394942
RPS7	-0.166776	21.0084	2.52432	0.123751	0.395293
RPS25	-0.348673	19.2528	2.52279	0.12386	0.39535
CHD3	-0.296632	18.2371	2.52079	0.124003	0.395374
HNRNPM	0.226244	22.8421	2.52014	0.12405	0.395374
STRBP	-0.19731	19.3022	2.51539	0.124388	0.396163
RUVBL2	-0.178699	22.1498	2.51309	0.124554	0.396399
SCP2	-0.128003	19.9593	2.5062	0.125049	0.397592
FAM83H	0.245121	19.4907	2.50369	0.12523	0.397592
MDM1	0.488949	16.1356	2.5035	0.125244	0.397592
RBM8A	0.317605	19.6502	2.50279	0.125295	0.397592
SMAD3	0.180746	15.3253	2.4995	0.125533	0.398054
CUL1	-0.0884424	17.7803	2.49494	0.125863	0.398812
NUDT21	-0.16683	19.216	2.49123	0.126133	0.398951
SH3BGRL2	-0.135661	17.2119	2.49042	0.126192	0.398951
HEATR1	-0.153905	17.7041	2.4893	0.126274	0.398951
CUL5	-0.343809	19.5199	2.48929	0.126275	0.398951
MAGED2	0.193196	18.2379	2.48777	0.126386	0.399011
AVL9	0.369491	15.6112	2.48354	0.126694	0.399148
MCAM	-0.191736	16.7482	2.48277	0.126751	0.399148
RAB25	0.127499	19.5595	2.48267	0.126758	0.399148
ARFIP1	-0.158209	19.6236	2.48214	0.126797	0.399148
MVP	0.152708	24.0157	2.48056	0.126912	0.399222
ANAPC7	0.224549	18.2309	2.47717	0.127161	0.399716
EPS8L2	-0.115892	20.7969	2.47227	0.127522	0.400503
SON	0.298886	18.9277	2.4703	0.127667	0.400503
PSMB3	0.103883	19.1392	2.47001	0.127689	0.400503
RAP1GDS1	-0.190915	18.6248	2.46862	0.127792	0.400537
CYP4B1	-0.298624	16.5528	2.46493	0.128065	0.401103
UFM1	0.197964	16.8403	2.46165	0.128308	0.401575
METAP2	0.368206	21.226	2.4562	0.128713	0.402284
HNRNPH2	0.186682	19.4551	2.45552	0.128764	0.402284
EXOSC2	0.137711	15.8375	2.45487	0.128813	0.402284
APPL1	-0.13921	18.1552	2.45326	0.128933	0.402322
PLEKHA5	0.188808	18.2695	2.45003	0.129174	0.402322
STEAP3	-0.183309	16.3841	2.44999	0.129177	0.402322
EMC7	0.195041	14.9106	2.4497	0.129199	0.402322
PBXIP1	-0.227159	17.8474	2.44851	0.129288	0.402322
IDH2	-0.138239	22.5195	2.44255	0.129735	0.403425
EIF2S2	-0.132089	20.2887	2.43497	0.130308	0.404731
EPHB2	0.168195	14.2137	2.43451	0.130342	0.404731
MINPP1	-0.14198	23.5269	2.43141	0.130577	0.404788
SCAF11	0.181676	17.1914	2.43068	0.130632	0.404788
CAPG	0.169816	20.9993	2.43058	0.13064	0.404788
KEAP1	0.22546	15.6867	2.42686	0.130923	0.405301
KIF5B	0.111773	21.2689	2.42546	0.131029	0.405301
EEA1	-0.133351	20.2449	2.42472	0.131085	0.405301
PPIF	0.168927	14.9364	2.42221	0.131277	0.405603
CYC1	0.255938	20.1132	2.42062	0.131398	0.405658
SAFB	0.206429	19.6328	2.41935	0.131495	0.405658
RPL14	-0.201482	20.5869	2.41667	0.1317	0.405658
DAPK1	-0.169838	15.9621	2.41627	0.131731	0.405658
ADRM1	0.136914	18.3218	2.41586	0.131762	0.405658
RBM17	0.168476	16.2321	2.41133	0.132109	0.406062
SRSF4	0.185376	18.5048	2.41108	0.132129	0.406062
GSTT1	-0.383617	17.8026	2.41001	0.132211	0.406062
LSS	-0.154559	19.9867	2.40928	0.132267	0.406062
HIBCH	-0.120356	20.0694	2.40241	0.132797	0.407283
QRICH1	-0.345298	16.955	2.40169	0.132853	0.407283
TMEM192	-0.128767	16.9859	2.40045	0.132949	0.407291
RHEB	0.154436	16.521	2.39157	0.133638	0.409114
ACTBL2	0.162188	24.6038	2.38921	0.133822	0.409388
ATP6V1D	-0.104919	17.2712	2.38748	0.133957	0.409513
DNAAF5	-0.186877	20.275	2.38626	0.134053	0.409516
TRIM29	0.237498	20.4562	2.38157	0.13442	0.410349
PPP4C	0.109565	18.827	2.37092	0.135258	0.412482
RHOA	0.227245	19.4406	2.37029	0.135309	0.412482
NDUFB5	0.272671	17.2269	2.36801	0.135488	0.412635
LMNB1	0.308151	21.2958	2.36725	0.135549	0.412635
KPNA3	0.13489	17.8131	2.35811	0.136275	0.414554
ATM	0.188066	20.0151	2.3518	0.136779	0.415507
SLC27A4	0.145983	16.1121	2.3518	0.136779	0.415507
GNL3	-0.229041	15.9938	2.34806	0.137079	0.416083
RAB23	-0.173515	14.6819	2.34656	0.137199	0.416083
EIF2B1	0.136709	17.8832	2.34416	0.137393	0.416083
DPM3	0.142877	15.7436	2.34414	0.137394	0.416083
OXA1L	-0.259063	16.4135	2.34236	0.137537	0.416083
MAPRE1	0.13653	19.5945	2.34227	0.137544	0.416083
OSBPL3	0.161979	17.5014	2.34083	0.137661	0.416146
RPS19	-0.129424	20.8204	2.33845	0.137853	0.416436
EIF3B	0.0742459	21.3663	2.33269	0.138319	0.417319
NTPCR	0.222399	15.9254	2.33186	0.138386	0.417319
ARL6IP5	-0.136473	19.3305	2.33128	0.138433	0.417319
SMC1A	0.284849	19.9307	2.31984	0.139366	0.419802
PCK2	0.129724	18.855	2.31751	0.139557	0.419802
MYO9B	-0.155413	17.5355	2.31685	0.139611	0.419802
MCM4	-0.348225	16.8772	2.31645	0.139644	0.419802
FARP2	-0.54716	16.5461	2.31277	0.139946	0.420046
HBS1L	0.190318	15.552	2.31207	0.140004	0.420046
NT5DC1	-0.239402	18.4039	2.31193	0.140015	0.420046
SCYL2	0.561108	19.0402	2.30776	0.140359	0.420787
IKBKG	-0.18126	17.9101	2.30653	0.140461	0.420801
PIGK	0.142186	16.6765	2.30133	0.140891	0.421759
ACACB	-0.578497	14.5513	2.30011	0.140992	0.421759
ZNF512	-0.210444	17.3854	2.29648	0.141293	0.421759
SETD2	0.386206	17.8509	2.29562	0.141365	0.421759
ATL1	-0.168453	15.0621	2.29422	0.141482	0.421759
BANF1	-0.24448	18.1087	2.29221	0.141649	0.421759
EFHC2	-0.281559	14.9388	2.29185	0.141679	0.421759
PDCD6	-0.0970561	19.0547	2.29011	0.141825	0.421759
RRP9	0.289501	15.3025	2.28831	0.141975	0.421759
SHMT2	-0.0981355	20.3914	2.28829	0.141977	0.421759
PPWD1	-0.575839	19.6295	2.28766	0.142029	0.421759
SLAIN2	-0.398394	16.6214	2.28687	0.142096	0.421759
UBE2H	0.244681	15.1944	2.28676	0.142105	0.421759
MDH2	-0.0936637	23.4044	2.28633	0.142141	0.421759
ATP6V1C1	-0.140325	18.9995	2.28032	0.142645	0.422967
LRP10	-0.906784	16.2908	2.27685	0.142938	0.423545
P4HA1	-0.102171	17.2403	2.27296	0.143266	0.42356
SVIL	-0.278482	16.0807	2.27023	0.143497	0.42356
GK	-0.259439	15.7575	2.27015	0.143504	0.42356
FUBP3	0.239351	18.5948	2.26978	0.143535	0.42356
SUCLA2	0.0970949	19.9269	2.2693	0.143576	0.42356
H6PD	0.126396	18.5144	2.26899	0.143602	0.42356
PPP1CC	-0.160031	16.8266	2.26769	0.143713	0.42356
GARS	-0.111159	19.8671	2.26712	0.143761	0.42356
AP5B1	0.197944	13.3642	2.26498	0.143943	0.42356
CELF1	0.102909	16.804	2.26429	0.144001	0.42356
CST3	-0.26075	16.2621	2.26412	0.144016	0.42356
CSNK2B	-0.116919	19.4107	2.2612	0.144265	0.424004
CHTF8	0.168779	17.2984	2.25938	0.14442	0.424142
DHCR7	0.250135	17.006	2.25836	0.144507	0.424142
HEATR3	-0.519688	15.4514	2.25478	0.144813	0.424752
PPP1CA	-0.112409	18.3604	2.25302	0.144964	0.424908
YWHAE	-0.142171	23.8984	2.25184	0.145066	0.424919
CALR	0.288484	23.8517	2.24732	0.145454	0.425315
SEPHS1	0.231132	17.5026	2.24627	0.145545	0.425315
CASK	-0.128036	19.3851	2.24576	0.145588	0.425315
DYNC1LI1	0.0931832	18.8151	2.24563	0.145599	0.425315
DLD	-0.140533	20.6206	2.24416	0.145726	0.425315
GDE1	-0.781126	14.1321	2.23924	0.146151	0.425315
STXBP3	0.138533	18.1889	2.23847	0.146218	0.425315
MRPS7	0.344092	17.8858	2.23764	0.14629	0.425315
ARF4	0.132079	20.7175	2.23738	0.146312	0.425315
TMEM70	-0.198423	15.3129	2.23472	0.146543	0.425315
GK2	0.280736	13.9534	2.2337	0.146632	0.425315
ZNFX1	0.199925	15.3241	2.23347	0.146652	0.425315
TSG101	-0.0931138	18.489	2.23294	0.146698	0.425315
DGUOK	-0.19743	14.8271	2.23288	0.146704	0.425315
RPS10	-0.189601	19.9038	2.23271	0.146718	0.425315
HAT1	-0.158295	17.1226	2.23213	0.146768	0.425315
SERPINA1	-0.233384	16.4043	2.2301	0.146945	0.425398
SEPT8	0.100587	18.5667	2.22943	0.147003	0.425398
HADHA	0.0996413	22.9035	2.22843	0.147091	0.425398
CAAP1	0.181085	14.566	2.22378	0.147497	0.426287
ENAH	-0.130146	18.4809	2.22047	0.147788	0.426843
TXNRD2	0.158077	17.5936	2.21763	0.148037	0.427208
ILK	0.132736	17.1825	2.21567	0.148209	0.427208
WIPF2	0.229707	15.7221	2.21532	0.14824	0.427208
AGA	-0.211355	15.6833	2.21455	0.148307	0.427208
IGFBP2	-0.508579	16.1685	2.21263	0.148477	0.427376
RAB38	-0.197068	15.2033	2.21166	0.148563	0.427376
TGM2	0.341099	22.2772	2.21034	0.148679	0.427426
SRP68	0.184003	22.1749	2.20923	0.148777	0.427426
NSF	0.0776055	21.0111	2.20223	0.149398	0.428818
NAXE	-0.159882	18.8028	2.20154	0.149459	0.428818
RABEP2	0.191789	18.6475	2.19997	0.149599	0.428877
OSCP1	-0.266828	17.8124	2.19909	0.149677	0.428877
MYLK	-0.453562	16.6119	2.1972	0.149845	0.429055
ERLIN2	0.201084	19.0569	2.19618	0.149937	0.429055
ANK3	0.131173	20.1479	2.19408	0.150124	0.429307
PEPD	-0.167941	19.0792	2.19128	0.150374	0.429739
ANXA6	-0.200982	16.7991	2.18766	0.150699	0.430199
FDXR	-0.150504	21.1703	2.1856	0.150884	0.430199
PPP1R10	-0.169169	16.9076	2.18486	0.15095	0.430199
XRCC6	-0.120825	22.7209	2.18352	0.151071	0.430199
SMPD2	-0.236304	15.0827	2.18345	0.151078	0.430199
MYOF	-0.166397	23.0113	2.18275	0.151141	0.430199
NAE1	-0.114278	19.4142	2.18152	0.151251	0.430199
PECAM1	0.209607	19.0814	2.18068	0.151328	0.430199
NAA10	0.183479	16.4926	2.17861	0.151514	0.430448
TLN1	0.124883	21.8077	2.17609	0.151742	0.430812
SELENBP1	-0.203149	23.4793	2.17232	0.152084	0.431501
SRA1	-0.493362	14.6719	2.17066	0.152234	0.431646
PLBD1	-0.193021	17.3714	2.168	0.152477	0.431989
TOMM40	0.331831	17.8521	2.16715	0.152554	0.431989
ENOSF1	-0.379012	14.8377	2.16228	0.152998	0.432963
GOLGA4	0.421819	18.7807	2.15852	0.153343	0.433655
HSPA6	-0.15297	19.3481	2.15372	0.153784	0.434005
VPS33A	-0.641947	17.5745	2.15335	0.153817	0.434005
ABCC1	-0.109003	19.3334	2.15299	0.153851	0.434005
POLR2A	-0.358289	18.5989	2.1519	0.153951	0.434005
STOML2	0.159951	20.4685	2.15173	0.153966	0.434005
TMX4	-0.162119	17.5912	2.14881	0.154236	0.434483
MAVS	0.21505	19.1589	2.14332	0.154743	0.435609
CSTB	-0.32291	19.8953	2.14049	0.155006	0.435609
MAT2A	0.143751	20.8179	2.1403	0.155023	0.435609
CBX5	-0.248825	17.3194	2.14015	0.155037	0.435609
SAP18	0.383995	18.1026	2.13882	0.155161	0.435676
ACAD8	-0.236016	17.5819	2.12962	0.156019	0.437276
SULT1A1	-0.534785	15.8183	2.12937	0.156042	0.437276
AKR1A1	-0.170777	22.101	2.1289	0.156086	0.437276
SLC43A2	0.21011	15.1717	2.12723	0.156243	0.437276
DPYSL2	-0.265595	17.153	2.1265	0.156311	0.437276
BAG6	0.109718	18.6313	2.12575	0.156382	0.437276
RPS6KB1	-0.462769	18.8149	2.12427	0.156521	0.437276
AP2A2	0.0834507	18.7617	2.12371	0.156573	0.437276
TBCC	-0.141097	16.0686	2.12302	0.156638	0.437276
COPS2	-0.0763757	18.7357	2.12022	0.156901	0.437636
TMEM43	0.213887	17.9122	2.11951	0.156968	0.437636
WDR45	0.290344	16.5259	2.11565	0.157333	0.438054
NDUFA7	0.359079	16.5899	2.11502	0.157393	0.438054
PPOX	-0.188882	19.8625	2.1141	0.157479	0.438054
FAM162A	-0.100773	18.3897	2.11281	0.157601	0.438054
TP53RK	0.101094	16.8619	2.11259	0.157623	0.438054
EIF2S1	0.0787635	20.3337	2.10998	0.157869	0.438459
MAPK3	-0.108784	19.3061	2.10826	0.158034	0.438634
GPRC5C	0.26601	14.5947	2.10704	0.158149	0.438675
DLGAP4	0.15097	17.1459	2.10434	0.158406	0.43874
LAMP2	-0.174151	19.1954	2.10395	0.158444	0.43874
PEBP1	-0.19608	22.7828	2.10272	0.158561	0.43874
NUBPL	0.15324	14.905	2.10255	0.158577	0.43874
PDIA4	0.100379	22.3949	2.09688	0.159119	0.439704
H2AFY2	0.403457	17.733	2.09554	0.159247	0.439704
PNP	-0.169247	20.3171	2.09473	0.159325	0.439704
ARHGAP1	-0.102098	20.7832	2.09411	0.159384	0.439704
DYNLT1	0.149081	17.0548	2.09266	0.159524	0.439704
CTCF	0.313355	15.2057	2.09171	0.159615	0.439704
SNX7	-0.130286	15.4028	2.09051	0.159731	0.439704
AKAP8L	0.128135	17.1783	2.08984	0.159795	0.439704
UTP3	1.25685	20.6495	2.0894	0.159837	0.439704
CBR4	-0.161969	18.0874	2.08414	0.160345	0.439907
RNF170	0.177906	15.4293	2.08399	0.160359	0.439907
HDHD2	-0.208475	17.1579	2.08365	0.160393	0.439907
CTNNA1	0.145265	22.4939	2.08297	0.160458	0.439907
IRF2BP2	0.198108	16.4464	2.08292	0.160463	0.439907
FXR1	0.122977	18.914	2.08234	0.160519	0.439907
ATP8B1	-0.162444	16.2568	2.07888	0.160855	0.440459
DCXR	0.123003	18.6028	2.07722	0.161015	0.440459
CAV1	0.295309	17.0142	2.07713	0.161025	0.440459
ITIH2	0.247882	17.4107	2.07421	0.161308	0.440705
SRRM2	-0.137732	21.945	2.07412	0.161318	0.440705
ALDH4A1	0.13528	20.5052	2.07157	0.161566	0.440876
CTNND1	0.170565	22.3714	2.06923	0.161794	0.440876
EMC4	0.256896	14.3763	2.06873	0.161843	0.440876
ACOT7	-0.157115	19.1908	2.06769	0.161945	0.440876
IMPDH2	-0.117406	19.6312	2.06756	0.161958	0.440876
EIF2B5	0.113477	16.8558	2.06723	0.16199	0.440876
PDLIM5	0.193201	19.861	2.06491	0.162217	0.441219
SARNP	0.303517	18.5172	2.06357	0.162349	0.4413
COMTD1	0.392217	18.2277	2.06151	0.162551	0.441572
PRDX1	-0.148305	23.9507	2.05886	0.162812	0.4417
SH3PXD2B	-0.145423	18.4051	2.05835	0.162862	0.4417
TIGAR	-0.294522	15.445	2.05793	0.162903	0.4417
GSN	0.188303	23.4815	2.05592	0.163101	0.441765
CUL3	-0.109881	19.0617	2.05563	0.16313	0.441765
RANGAP1	0.235858	19.2646	2.05131	0.163557	0.442645
AK4	-0.336281	14.3205	2.04627	0.164057	0.443552
RRAS2	-0.123537	17.4811	2.04586	0.164098	0.443552
ACAD10	-0.146308	16.9951	2.04484	0.164199	0.443552
NAPG	0.185809	17.0009	2.04027	0.164654	0.443958
RPS29	0.218048	15.5861	2.03968	0.164713	0.443958
C1orf131	-0.169718	17.6165	2.03944	0.164737	0.443958
DUS3L	-0.232937	17.7899	2.03897	0.164784	0.443958
YAP1	0.365923	18.4005	2.03635	0.165046	0.443958
ECI2	-0.442708	15.2636	2.03616	0.165065	0.443958
STK10	-0.861566	19.8747	2.03557	0.165124	0.443958
DNAL1	-0.276746	15.0564	2.03514	0.165168	0.443958
CDK2	-0.228508	14.2817	2.0338	0.165301	0.444042
PPA1	0.261161	21.7841	2.03148	0.165535	0.444395
CEP350	0.617911	18.7014	2.02828	0.165856	0.444983
NPM1	0.254368	22.8095	2.0232	0.166368	0.44608
CDK6	-0.122594	16.9979	2.02139	0.166551	0.446296
VPS37B	-0.136293	16.2719	2.0194	0.166753	0.44656
ATP6V1E1	-0.137398	17.1466	2.01813	0.166882	0.446596
CD97	0.187379	17.8482	2.01635	0.167062	0.446596
DCLK1	0.570952	18.1365	2.01623	0.167075	0.446596
LMNA	0.242357	24.2241	2.01095	0.167612	0.447252
ABHD14B	-0.211381	19.269	2.01045	0.167663	0.447252
NDUFA4	-0.373245	19.0328	2.01025	0.167683	0.447252
SLK	0.106524	20.4349	2.00977	0.167732	0.447252
CD55	0.362687	16.1681	2.00837	0.167875	0.447357
VCP	-0.117931	24.6149	2.00631	0.168086	0.447616
TBR1	0.307459	17.3506	2.0054	0.168178	0.447616
TRAPPC9	0.464871	21.741	2.0021	0.168517	0.448243
PLAA	0.405774	21.1122	1.99653	0.16909	0.44942
DUSP23	-0.177037	15.5296	1.99578	0.169167	0.44942
PDCL3	-0.546153	16.0142	1.9941	0.169341	0.44957
MRPL55	0.241723	15.3491	1.99323	0.16943	0.44957
TMED1	0.0889442	16.5247	1.98322	0.170468	0.451847
PCNA	0.280711	18.79	1.98266	0.170527	0.451847
FYCO1	0.107545	18.1614	1.98025	0.170777	0.451847
NUP93	-0.119012	19.5215	1.9799	0.170814	0.451847
NUP214	0.167592	17.4891	1.97879	0.170929	0.451847
DERL1	0.177786	16.8318	1.97844	0.170966	0.451847
CNOT2	-0.240936	17.027	1.97795	0.171017	0.451847
RPN1	0.133391	21.9235	1.97591	0.17123	0.452136
ANP32B	-0.199688	19.9528	1.97363	0.171469	0.452491
KCTD12	-0.273929	19.494	1.97022	0.171827	0.452694
RTN1	0.164664	18.0107	1.96964	0.171888	0.452694
CCDC43	0.169156	17.0304	1.96931	0.171923	0.452694
GNB2	-0.121375	20.1127	1.96893	0.171963	0.452694
RPRD2	-0.147162	19.3871	1.96757	0.172106	0.452732
CHCHD3	0.249028	18.1105	1.96681	0.172186	0.452732
NMNAT1	-0.195115	15.9679	1.96527	0.172348	0.452882
SFT2D3	0.271844	14.3808	1.9574	0.17318	0.454634
MRPS26	0.0956823	16.2558	1.95581	0.173349	0.454634
SERPINF1	-0.361363	15.8401	1.95548	0.173384	0.454634
PLCH2	0.163218	16.1972	1.95502	0.173433	0.454634
ARL6IP1	0.104626	16.548	1.95169	0.173787	0.455287
CIRBP	0.398433	19.3032	1.94943	0.174028	0.455643
SLC35B2	0.186146	16.4689	1.94648	0.174343	0.456123
RBM10	0.192075	17.1276	1.94575	0.174422	0.456123
SYNPO	0.214511	13.2237	1.94378	0.174632	0.456144
ALYREF	0.293518	20.8532	1.94371	0.17464	0.456144
MAST4	0.342602	17.2693	1.94261	0.174758	0.456177
RPLP0	0.131766	19.5644	1.94119	0.17491	0.4563
SNX27	0.139453	16.8219	1.93958	0.175082	0.456476
DYNC1H1	-0.0929862	24.2846	1.93575	0.175495	0.457276
COPS8	0.124411	17.231	1.93275	0.175819	0.457846
ACOX1	-0.186865	18.8189	1.92588	0.176562	0.459505
PM20D2	0.326438	18.7182	1.92332	0.17684	0.459509
DPYD	-0.435848	18.8116	1.92307	0.176867	0.459509
SNRPA1	-0.167326	19.3087	1.92295	0.176881	0.459509
VWA9	-0.197604	13.8879	1.92071	0.177125	0.459551
HAX1	0.22632	14.3348	1.92012	0.177189	0.459551
CETN2	-0.246546	17.4904	1.91988	0.177215	0.459551
CDS1	-0.23303	16.8919	1.91863	0.177352	0.459632
NAA35	-0.340718	13.7255	1.91642	0.177592	0.459981
STRN3	0.297656	15.9866	1.91094	0.178194	0.46083
SRM	-0.16789	17.5787	1.9103	0.178263	0.46083
PSMA5	0.294287	20.8348	1.90986	0.178311	0.46083
VCAN	-0.139303	16.4674	1.90956	0.178345	0.46083
SUMO1	0.144201	16.6318	1.90781	0.178537	0.461052
IRAK4	0.216335	17.2218	1.90677	0.178652	0.461075
CD276	0.157564	15.7113	1.90191	0.179187	0.461984
PIK3C3	-0.23013	15.6912	1.90165	0.179217	0.461984
NDUFA2	-0.206989	17.8101	1.89997	0.179402	0.462177
CYP4X1	-0.191701	17.603	1.89715	0.179714	0.462177
TTI1	0.33017	16.114	1.89704	0.179727	0.462177
ATP2A2	0.144433	21.5665	1.89626	0.179813	0.462177
LIMS1	-0.0833518	15.2123	1.89402	0.180062	0.462177
NUP155	0.372573	20.6879	1.89402	0.180062	0.462177
HIKESHI	-0.123261	14.9921	1.89398	0.180066	0.462177
RSBN1L	0.504601	18.3943	1.89246	0.180236	0.462177
PRODH	-0.359305	18.3173	1.8903	0.180476	0.462177
SPG20	-0.236956	15.5193	1.88955	0.18056	0.462177
RANBP3	0.176153	17.9423	1.88954	0.180561	0.462177
UCHL5	0.151173	19.0029	1.88946	0.18057	0.462177
GIT1	0.177349	18.4304	1.8882	0.180711	0.462266
ME2	-0.103898	19.5858	1.88213	0.18139	0.463203
MAT2B	0.173316	19.6039	1.88209	0.181395	0.463203
HCCS	0.118492	17.3639	1.88207	0.181397	0.463203
GRSF1	-0.0862341	17.2154	1.87748	0.181912	0.464038
POLR2H	0.185607	17.1031	1.87655	0.182017	0.464038
RBM4	0.25677	16.1768	1.8763	0.182045	0.464038
RPL15	0.197258	20.8524	1.87098	0.182645	0.464334
AAMP	0.261071	15.6449	1.86968	0.182793	0.464334
RCOR1	0.159283	18.5166	1.8694	0.182824	0.464334
SF1	-0.174248	19.9867	1.86922	0.182845	0.464334
TCEB1	-0.163456	18.4602	1.86877	0.182896	0.464334
MAPK14	-0.103978	16.4685	1.86843	0.182934	0.464334
UEVLD	0.263885	18.0846	1.86773	0.183013	0.464334
WIPI2	0.36158	18.8692	1.86771	0.183017	0.464334
KHDRBS1	0.191431	19.7487	1.86437	0.183396	0.465024
FYN	0.175701	21.3431	1.86182	0.183685	0.465087
CCT2	0.264937	21.8594	1.86145	0.183727	0.465087
ITGAV	-0.231271	19.6472	1.86132	0.183742	0.465087
TSPAN6	-0.172543	16.7443	1.85967	0.18393	0.46509
ASUN	0.309284	17.9255	1.85943	0.183957	0.46509
EXD2	0.110087	16.7416	1.85773	0.184152	0.465309
PPIA	-0.175108	23.3951	1.85597	0.184353	0.465547
MSTO1	-0.384916	12.7718	1.85022	0.185012	0.46694
RCN2	0.322959	18.4928	1.84524	0.185585	0.467826
COG8	0.124411	15.3673	1.84454	0.185666	0.467826
MTIF2	-0.546012	17.6744	1.84437	0.185686	0.467826
ARL2BP	-0.205393	15.8621	1.84168	0.185997	0.468337
BCAS3	0.270934	19.0275	1.83631	0.186619	0.46963
TMCO1	0.146676	16.8802	1.83461	0.186816	0.469701
CLYBL	-0.171498	18.98	1.83421	0.186863	0.469701
ADAM10	-0.093854	19.4093	1.83249	0.187063	0.469931
SPTA1	0.66602	19.4223	1.83119	0.187215	0.47004
NDUFS8	0.220416	18.1746	1.82922	0.187444	0.470343
PPP3R1	0.12105	17.4588	1.82372	0.188088	0.471686
DSCR3	0.18541	14.3056	1.82099	0.188408	0.471947
PCLO	0.665891	18.7797	1.82098	0.188409	0.471947
NAXD	0.158886	17.4968	1.81967	0.188563	0.472061
APOO	0.173472	17.5875	1.80978	0.18973	0.474709
RBP1	-0.367989	18.0162	1.80597	0.190183	0.47548
RPS4X	-0.189959	21.4752	1.80392	0.190426	0.47548
VSNL1	-0.170463	16.7221	1.80353	0.190472	0.47548
OTULIN	-0.175462	15.7148	1.80343	0.190485	0.47548
DOCK4	-0.150546	15.6623	1.80228	0.190622	0.47548
GMDS	-0.114191	20.0654	1.80166	0.190696	0.47548
TLDC1	0.162822	17.8966	1.79927	0.190981	0.475918
RBM27	0.193082	15.4539	1.79528	0.191458	0.476832
MRPL20	-0.186999	14.3739	1.79323	0.191703	0.477169
CRNKL1	0.219064	16.2545	1.7904	0.192043	0.477742
ARHGEF15	0.145748	14.1201	1.78699	0.192453	0.478488
SPAG6	-0.166656	17.6797	1.7801	0.193287	0.480286
PPP1R14B	-0.17999	16.8442	1.77733	0.193623	0.480845
LAMP1	-0.122566	19.8547	1.77347	0.194092	0.481637
HNRNPL	0.24676	22.616	1.77279	0.194175	0.481637
TBXAS1	-0.128011	18.2853	1.77161	0.194319	0.481637
LYAR	0.393866	15.1599	1.77106	0.194386	0.481637
RABGGTA	-0.134048	18.8959	1.76799	0.194761	0.482293
TRA2A	0.235569	17.1715	1.76529	0.195092	0.482836
PSME4	-0.141183	17.126	1.75863	0.195911	0.484584
AKR1B1	-0.154734	19.814	1.75773	0.196022	0.484584
ADPGK	0.141622	16.5979	1.74992	0.196987	0.486613
MLH1	-0.520461	16.6347	1.74928	0.197066	0.486613
IPO4	-0.1121	19.7225	1.74703	0.197346	0.487027
TOMM70	0.0930937	20.2272	1.74386	0.19774	0.487637
KRAS	0.123679	15.927	1.74324	0.197818	0.487637
RAB8B	-0.161346	15.4167	1.74041	0.198171	0.487958
S100A13	-0.147044	18.5058	1.74039	0.198173	0.487958
IKBKAP	-0.196449	19.0743	1.7387	0.198385	0.488203
RDX	-0.146128	18.9647	1.73434	0.198931	0.489269
HMGB1	0.30717	18.5236	1.73082	0.199373	0.489322
UTRN	0.109132	21.1297	1.73075	0.199383	0.489322
FH	0.164829	21.1652	1.73016	0.199456	0.489322
CPQ	0.212373	16.9023	1.72974	0.19951	0.489322
DNAJC2	-0.164855	16.1927	1.72888	0.199618	0.489322
DDAH1	-0.276646	19.946	1.72879	0.199629	0.489322
ERI3	-0.163391	15.7092	1.72721	0.199829	0.489536
ACP2	-0.117799	18.3735	1.72317	0.20034	0.490511
SUGT1	-0.17078	20.096	1.71764	0.201042	0.49174
GTPBP2	0.511614	17.1731	1.71743	0.201069	0.49174
PSMA1	0.0749144	21.6517	1.71356	0.201561	0.492411
PPM1F	0.181349	14.5341	1.71349	0.20157	0.492411
MRPS18B	-0.107796	17.3791	1.71013	0.202	0.492754
NKAP	-0.292543	15.8943	1.70766	0.202316	0.492754
SEP15	0.171304	16.2484	1.70521	0.20263	0.492754
MARK2	-0.197708	17.1666	1.70443	0.20273	0.492754
STK39	0.109726	18.0453	1.70259	0.202966	0.492754
MTMR6	-0.127413	17.7401	1.7014	0.20312	0.492754
UBE2O	0.106994	16.3155	1.70109	0.20316	0.492754
TACO1	-0.110908	16.8364	1.70024	0.20327	0.492754
MCM7	0.18768	16.6664	1.69999	0.203302	0.492754
PLCD1	-0.780939	20.8662	1.69983	0.203322	0.492754
ELP4	0.157175	17.2802	1.69899	0.20343	0.492754
GCLC	-0.16623	21.0606	1.69804	0.203553	0.492754
DST	0.21778	19.4546	1.69783	0.203581	0.492754
NECAP2	0.129901	17.3696	1.69763	0.203606	0.492754
GNAI2	-0.079529	20.6951	1.69636	0.20377	0.492754
DUT	-0.208347	16.8675	1.69557	0.203873	0.492754
RBM3	-0.269529	17.6464	1.69551	0.20388	0.492754
FGFR1OP	-0.123862	16.5669	1.69541	0.203893	0.492754
CPNE3	-0.0937834	20.243	1.69509	0.203934	0.492754
LPCAT4	0.210569	15.8259	1.69415	0.204056	0.492754
TMBIM1	0.267561	15.0753	1.69386	0.204094	0.492754
SPATA5	-0.124227	14.131	1.68742	0.204931	0.493718
SLC16A1	0.170657	16.3378	1.68661	0.205036	0.493718
KRT7	0.201767	23.9028	1.68609	0.205104	0.493718
MUC5AC	0.481565	21.17	1.68605	0.205109	0.493718
COPA	0.101298	21.8958	1.68555	0.205174	0.493718
KYNU	0.282044	19.3755	1.68554	0.205176	0.493718
BRCC3	-0.105	16.4095	1.68456	0.205303	0.49375
NAA15	-0.0712721	19.2698	1.67698	0.206296	0.49532
INF2	0.146505	18.6941	1.67554	0.206485	0.49532
HDAC2	0.0729674	17.5433	1.67506	0.206548	0.49532
PPP6R2	-0.142714	15.4471	1.67406	0.206679	0.49532
RPL13	-0.135488	20.8343	1.67365	0.206733	0.49532
TMPO_2	-0.283734	15.6786	1.67344	0.206762	0.49532
CRELD2	0.278504	14.2776	1.67201	0.20695	0.49532
NACC1	0.138488	15.2079	1.67138	0.207033	0.49532
DHX8	-0.134595	17.6249	1.67058	0.207138	0.49532
MED23	-0.117484	18.4991	1.6697	0.207254	0.49532
PSMD6	0.0767524	19.5502	1.66915	0.207327	0.49532
COG7	-0.0696511	17.5401	1.669	0.207347	0.49532
NOP10	0.276353	16.1414	1.66725	0.207579	0.49532
DLG1	0.138412	20.7591	1.66681	0.207636	0.49532
ERP44	0.163868	20.4844	1.66658	0.207667	0.49532
ECH1	-0.088938	21.7533	1.66453	0.207938	0.495695
GPI	-0.0826035	23.3436	1.65991	0.208552	0.495979
SRR	-0.155381	17.7318	1.65966	0.208586	0.495979
RBBP4	0.344099	18.6317	1.65938	0.208623	0.495979
CYB5R1	-0.100617	20.6805	1.65936	0.208626	0.495979
UBR1	0.159145	18.411	1.65933	0.208629	0.495979
EXOC3	0.0722882	18.156	1.65646	0.209012	0.496511
PPP1R13L	0.151174	18.5405	1.65594	0.209081	0.496511
MRC2	-0.124344	18.5064	1.65442	0.209284	0.496682
PCBP2	0.156071	20.9733	1.65369	0.209382	0.496682
MGLL	-0.241713	15.2838	1.6522	0.209581	0.496881
ABI1	0.181157	17.9702	1.65078	0.209772	0.497063
WTAP	0.206536	18.196	1.64941	0.209954	0.497224
PDLIM7	-0.192123	16.2539	1.64827	0.210109	0.497269
PHPT1	-0.299091	16.3538	1.64548	0.210484	0.497269
MACF1	0.11036	20.4538	1.64523	0.210517	0.497269
GOLM1	0.135466	19.8873	1.64503	0.210544	0.497269
NUP37	0.146221	16.6538	1.64501	0.210546	0.497269
NCBP1	0.0991995	18.2657	1.64401	0.210681	0.497318
CKMT1A	0.118292	20.7883	1.63904	0.211352	0.498631
TMOD3	0.158594	19.7973	1.63748	0.211564	0.49869
SPTAN1	0.17474	23.7004	1.63716	0.211607	0.49869
SCAF4	0.137011	16.0037	1.63556	0.211824	0.498931
CC2D1A	0.0868074	17.8948	1.63395	0.212043	0.499175
NUFIP2	0.177887	16.1839	1.63264	0.21222	0.49932
DNM1L	-0.0708246	19.9759	1.63042	0.212523	0.499762
TWF2	-0.0913559	18.945	1.627	0.212988	0.499783
EIF3E	0.070722	20.4017	1.62654	0.213052	0.499783
PKM	0.0942476	25.7912	1.62647	0.213062	0.499783
BABAM1	-0.0952915	17.4659	1.62578	0.213156	0.499783
HSPD1	0.216748	23.9176	1.62567	0.213171	0.499783
CAMK2D	0.102572	18.6426	1.62529	0.213222	0.499783
SLC25A17	0.349382	17.1424	1.62221	0.213645	0.500504
CRIP2	-0.115442	20.0574	1.61797	0.214227	0.501596
MARC2	0.336209	13.7944	1.61658	0.214418	0.501772
UBA2	0.104003	19.8323	1.61425	0.21474	0.502255
GBP4	0.312504	14.936	1.60788	0.215621	0.504045
ZC3H4	0.222176	17.7009	1.6054	0.215965	0.504577
XRCC1	0.254206	15.5693	1.60099	0.216579	0.505251
CPSF3L	-0.219199	15.8532	1.59961	0.216771	0.505251
TROVE2	-0.101395	19.8629	1.59944	0.216795	0.505251
HMGN5	0.207265	17.9317	1.59933	0.21681	0.505251
STMN1	-0.389322	18.2194	1.59915	0.216836	0.505251
HMGB3	0.282135	19.4165	1.59515	0.217395	0.506283
GORASP2	0.166574	19.1039	1.59419	0.217529	0.50632
LSM14B	-0.339738	13.8642	1.59236	0.217787	0.50632
RWDD1	-0.208747	16.0251	1.59175	0.217872	0.50632
SCYL1	-0.443523	18.0269	1.5909	0.217992	0.50632
UFD1L	-0.127246	18.3805	1.58974	0.218155	0.50632
RRP1B	0.13804	14.3771	1.5893	0.218216	0.50632
MFSD10	-0.199338	17.6525	1.58923	0.218227	0.50632
DYNLL1	0.188762	20.5294	1.58788	0.218416	0.506488
ATAD1	0.109402	17.2221	1.58695	0.218548	0.506523
COA3	-0.117476	16.7833	1.58612	0.218666	0.506525
RPS8	-0.122921	22.1865	1.58438	0.218911	0.506822
AP3B1	0.0832443	19.5027	1.58273	0.219144	0.506894
ERGIC1	0.0968595	18.1683	1.58251	0.219175	0.506894
STAM	-0.0997545	17.2069	1.57875	0.219709	0.5075
NMES1	0.317183	17.3807	1.57851	0.219742	0.5075
NIPSNAP3A	-0.231305	19.298	1.57806	0.219807	0.5075
TANC1	-0.143126	18.1735	1.57737	0.219905	0.5075
PKP1	-0.219112	20.1903	1.5764	0.220043	0.507548
PPFIBP2	0.259273	13.8713	1.57374	0.220421	0.508095
MTMR9	0.128279	16.9705	1.57309	0.220514	0.508095
ARPC1A	0.113478	18.7439	1.56991	0.220968	0.50887
DNAJC3	-0.112417	18.9938	1.56706	0.221376	0.509189
CLGN	-0.223129	14.3968	1.56687	0.221403	0.509189
UBXN4	-0.156353	19.5072	1.56649	0.221458	0.509189
CLPTM1L	0.129801	17.5797	1.56528	0.221631	0.509316
LYPD3	-0.443981	16.6851	1.56275	0.221995	0.509599
TOP1	0.212642	18.5966	1.56217	0.222079	0.509599
PAK1	-0.269384	18.0126	1.56198	0.222106	0.509599
MYH14	0.181567	22.4187	1.56071	0.222288	0.509747
EHBP1L1	0.175291	15.8664	1.55885	0.222556	0.509878
TTC1	-0.13366	17.1225	1.55869	0.22258	0.509878
MFN2	0.160037	15.895	1.55629	0.222927	0.510263
CALU	0.354515	19.4652	1.55516	0.22309	0.510263
SDF2	0.278446	15.7662	1.55417	0.223233	0.510263
UBE2M	-0.0813495	17.5518	1.55405	0.22325	0.510263
GKAP1	0.412151	19.1436	1.55346	0.223335	0.510263
SLC15A2	-0.145366	16.6124	1.55161	0.223605	0.510506
ERO1A	0.126136	19.7509	1.55111	0.223677	0.510506
TXNDC17	-0.342136	19.8781	1.5452	0.224537	0.511616
NFS1	0.139247	15.9053	1.54492	0.224578	0.511616
DHRS7B	-0.186987	18.9101	1.54378	0.224744	0.511616
WASF2	0.15046	17.7652	1.54335	0.224806	0.511616
IL18	-0.316216	19.7761	1.54331	0.224813	0.511616
RBL1	-0.270111	17.5867	1.54292	0.22487	0.511616
RPA3	0.17135	17.5944	1.54176	0.22504	0.511655
ACADS	0.184649	17.9605	1.54115	0.225129	0.511655
ARMC9	0.135597	16.9552	1.54038	0.225241	0.511655
HDAC1	0.0987008	18.1039	1.53886	0.225465	0.511894
CRIP1	-0.312694	20.0442	1.53489	0.226047	0.512949
ANXA7	-0.107792	21.9308	1.5327	0.226369	0.513221
WDR92	-0.10594	17.1421	1.53228	0.226432	0.513221
AK7	-0.349241	15.2587	1.53106	0.226612	0.513221
EIF4A2	0.107294	19.6674	1.53087	0.22664	0.513221
LTA4H	-0.120981	22.4405	1.52918	0.22689	0.513519
DNAJA4	-0.157958	18.1734	1.52497	0.227513	0.51466
CNOT10	-0.120915	15.3115	1.52364	0.22771	0.514839
NDUFA8	-0.169675	18.0515	1.52033	0.228202	0.515681
RPL6	-0.139855	21.0344	1.5186	0.22846	0.515735
PLXNB2	0.0761463	20.4539	1.5182	0.22852	0.515735
IK	0.173233	17.4343	1.51778	0.228582	0.515735
OGDH	0.0980346	21.0319	1.5163	0.228803	0.515965
TBCE	-0.122604	14.1939	1.51546	0.228929	0.515981
GCC2	-0.0952792	17.5642	1.51375	0.229185	0.516291
BNIP1	-0.162368	16.9865	1.51182	0.229474	0.516481
CRAT	0.109219	17.1942	1.51145	0.229529	0.516481
CBX3	0.232681	18.6334	1.50977	0.229782	0.516481
ZZEF1	-0.447058	18.6045	1.50906	0.229887	0.516481
FAM129B	0.115628	20.9577	1.50853	0.229968	0.516481
ARPC5L	0.13913	18.999	1.50843	0.229983	0.516481
ARGLU1	0.130516	17.9614	1.50625	0.230311	0.516694
SDF4	-0.134663	16.4755	1.50621	0.230316	0.516694
HEXIM1	0.284623	16.4215	1.50249	0.230878	0.517687
TP53I3	-0.172515	19.3653	1.49509	0.232	0.519933
TARS	-0.10054	20.5514	1.48996	0.23278	0.521166
DIS3L2	0.14925	17.3851	1.4899	0.23279	0.521166
LAMTOR4	-0.127348	15.1002	1.4885	0.233004	0.521244
MYL6	0.36172	19.8246	1.4881	0.233065	0.521244
PON2	0.119072	19.8993	1.48707	0.233222	0.521327
LYPLA2	0.109635	17.7176	1.48574	0.233426	0.521515
CARS2	0.139204	19.7123	1.4849	0.233555	0.521534
ENTPD3	0.205181	17.9172	1.48371	0.233738	0.521674
BCAP29	0.129903	15.8164	1.48224	0.233963	0.521909
BRE	0.0763804	15.6371	1.48008	0.234295	0.52228
NCOR1	-0.679753	17.3662	1.47959	0.23437	0.52228
NAAA	0.154501	15.9062	1.47716	0.234745	0.522658
MTFR1L	0.207286	12.5686	1.47693	0.234781	0.522658
WWP2	0.215555	12.8043	1.47463	0.235136	0.52282
PSMD12	-0.0840597	20.2327	1.47407	0.235223	0.52282
AGRN	0.178642	17.5343	1.4737	0.235279	0.52282
FCHO2	0.205797	14.1042	1.47262	0.235446	0.52282
EIF2S3	-0.0872157	18.9703	1.47256	0.235456	0.52282
PAICS	-0.110282	19.4444	1.46913	0.235989	0.523736
CPSF2	-0.151204	18.1479	1.46715	0.236297	0.523929
HINT1	-0.213595	19.5945	1.46701	0.236317	0.523929
PSMD11	0.065288	20.2439	1.46433	0.236735	0.524425
FLNB	0.101821	24.5694	1.46403	0.236782	0.524425
MRPL58	0.138602	16.6403	1.46189	0.237115	0.524895
TPM4	0.204335	21.527	1.45699	0.237883	0.526326
ALDH1A3	-0.182821	20.9945	1.45609	0.238025	0.526371
RBBP7	0.19657	18.3688	1.45407	0.238341	0.526802
CA13	-0.229549	14.8059	1.45233	0.238616	0.527141
IGBP1	-0.148394	17.0077	1.45019	0.238954	0.527493
CFAP20	-0.211134	18.1296	1.44978	0.239018	0.527493
RETSAT	-0.200708	18.1414	1.44795	0.239307	0.527862
ELOVL1	0.258679	15.1794	1.44437	0.239874	0.528843
ARPP19	-0.208855	16.3546	1.43962	0.240629	0.529997
PHB	0.180696	20.8323	1.43901	0.240726	0.529997
ZFR	0.222375	16.9856	1.43877	0.240763	0.529997
FHL2	-0.168118	19.6001	1.43551	0.241283	0.530872
PRUNE	-0.190653	14.1304	1.43112	0.241986	0.532079
NT5C2	0.119351	19.7812	1.43039	0.242103	0.532079
KLC4	0.202579	17.5068	1.42908	0.242313	0.532079
MSLN	0.228546	14.6127	1.42877	0.242363	0.532079
DRAP1	0.169275	14.7243	1.42823	0.242451	0.532079
FAHD1	0.08686	17.7411	1.4275	0.242567	0.532079
DCTN5	0.132455	14.6148	1.42428	0.243085	0.532718
GBA	-0.106816	18.7969	1.42417	0.243104	0.532718
KHSRP	0.157458	22.4235	1.42298	0.243296	0.532818
CA2	-0.308879	18.4757	1.42237	0.243395	0.532818
POLR2E	-0.0958262	16.8399	1.42117	0.243588	0.532973
HNRNPU	0.118819	23.4827	1.42026	0.243735	0.533024
SMPD4	-0.162796	14.9792	1.41883	0.243968	0.533043
NUBP1	-0.143739	16.9108	1.4174	0.244199	0.533043
EXOC1	0.277765	20.8688	1.41731	0.244214	0.533043
BLOC1S6	0.242325	17.2967	1.41672	0.24431	0.533043
SNU13	0.222909	17.3559	1.41642	0.244358	0.533043
TRAPPC12	-0.251179	20.8172	1.41557	0.244495	0.533076
PDCD10	-0.102336	18.8716	1.41344	0.244842	0.533375
S100A2	-0.299652	24.1516	1.41322	0.244878	0.533375
TFIP11	0.203047	15.8039	1.41233	0.245023	0.533422
TRAF2	0.22918	15.7233	1.41149	0.245159	0.533452
LARS2	0.117788	15.2404	1.40755	0.245803	0.534585
RDH10	0.100042	18.7059	1.40447	0.246308	0.535414
EWSR1	0.229708	21.07	1.40349	0.246469	0.535497
NT5E	-0.127007	18.9998	1.39965	0.2471	0.536599
[truncated: 2,342 more rows]

## Sheet: ConditionsOverallTime
Protein	PR8Day1.mockDay1	PR8Day3.mockDay3	AveExpr	F	P.Value	adj.P.Val
IRF9	1.16746	1.5969	15.9665	133.804	9.82926e-15	4.26688e-11
MX1	2.85837	4.05732	20.8989	86.8772	1.73959e-12	3.77577e-09
EIF2AK2	0.815841	1.40176	18.1355	69.6501	2.20774e-11	2.12083e-08
DTX3L	0.774102	1.54787	16.8092	69.4029	2.29825e-11	2.12083e-08
PLSCR1	1.07361	2.06293	17.2285	68.3788	2.71797e-11	2.12083e-08
ADAR	0.557924	0.875821	19.5014	67.9216	2.93135e-11	2.12083e-08
STAT1	1.26168	2.20915	21.1783	58.2006	1.6301e-10	1.01089e-07
IFIT1	2.59296	3.91924	18.1942	53.1442	4.3735e-10	2.37317e-07
ISG15	2.29372	4.05069	18.9704	47.3781	1.48323e-09	7.15413e-07
HLA-F	1.04173	1.93616	17.0421	44.879	2.61144e-09	1.05962e-06
OAS3	1.08966	2.12906	19.265	44.7589	2.68505e-09	1.05962e-06
IFIT5	0.989461	1.49888	15.5721	43.226	3.84793e-09	1.39199e-06
SP100	0.741537	1.46429	17.7212	41.5716	5.73718e-09	1.91578e-06
CMTR1	0.458411	0.999187	15.795	39.4101	9.84862e-09	3.05378e-06
DDX58	1.27103	2.08398	18.4019	35.5725	2.7207e-08	7.8737e-06
TRIM25	0.45734	0.624303	20.279	34.6941	3.47179e-08	9.41939e-06
PML	0.479405	1.0797	20.2428	31.9686	7.61636e-08	1.94486e-05
PSMB8	0.331158	0.581793	18.2733	29.7942	1.4756e-07	3.55866e-05
IFIH1	2.20687	2.37341	14.0519	29.2451	1.75301e-07	4.00516e-05
STAT2	0.934577	1.43366	17.7433	28.8128	2.01072e-07	4.36428e-05
LGALS3BP	0.176107	1.04064	21.1298	27.6363	2.94194e-07	6.0814e-05
TREX1	0.650074	1.32333	15.2056	27.135	3.47137e-07	6.64446e-05
OAS1	1.68616	2.12236	16.4828	27.0927	3.52045e-07	6.64446e-05
UBE2L6	0.882901	1.89313	16.5091	26.0955	4.9248e-07	8.90774e-05
TAP1	0.555307	1.64584	18.0442	24.2862	9.25809e-07	0.000160758
TRIM21	0.479952	1.0119	17.8462	22.9569	1.50121e-06	0.000250644
SPATS2L	0.590602	0.939109	19.0614	22.724	1.63684e-06	0.000263167
IFI16	0.541423	0.731201	20.5803	22.1051	2.06548e-06	0.000320223
RYDEN	0.196468	1.17908	14.6214	20.9162	3.26641e-06	0.000488947
PSMB10	0.224277	0.545551	18.6034	20.8136	3.40076e-06	0.000492089
TAPBP	0.45678	1.28544	18.4612	20.5067	3.83913e-06	0.000537602
GTPBP1	0.399827	0.460796	17.8865	20.0512	4.60542e-06	0.000624754
FMR1	0.158671	0.475506	17.2078	19.6835	5.34397e-06	0.000702975
ANKFY1	0.234381	0.388955	18.5151	19.5954	5.5391e-06	0.000707213
GUK1	-0.633351	-0.519114	17.4524	19.089	6.82074e-06	0.000845967
MYD88	0.545963	0.440528	16.1962	18.8203	7.62696e-06	0.000915616
IFIT3	1.13019	2.24532	19.4897	18.7654	7.80414e-06	0.000915616
CIT	0.698341	1.24804	14.8806	18.6796	8.08947e-06	0.000924116
CD38	0.616674	1.72795	14.8633	18.3829	9.16679e-06	0.00100793
BST2	1.39546	1.65633	16.6713	18.3505	9.2936e-06	0.00100793
SDHD	0.546825	0.508262	15.0035	18.2938	9.51974e-06	0.00100793
DPAGT1	0.223252	0.787963	17.6095	17.8969	1.12786e-05	0.00116573
DR1	0.204979	0.748192	17.1588	17.8169	1.16738e-05	0.00117851
KARS	0.204493	0.336976	20.5539	17.7553	1.19881e-05	0.00118273
LAP3	0.262951	0.949219	22.1883	17.6466	1.25652e-05	0.00121212
PIK3R4	0.662807	1.39332	17.5049	17.4066	1.39479e-05	0.00130399
ASPH	0.401425	0.355838	20.0941	17.3788	1.41183e-05	0.00130399
UBE2V1	-0.284403	-0.502856	17.7158	16.8646	1.77101e-05	0.00160166
TYRP1	-1.01516	-1.08912	19.456	16.551	2.03737e-05	0.00180494
NPC2	-0.398047	-0.6498	20.7642	16.1787	2.41069e-05	0.0020818
NAPA	0.207197	0.549702	19.6172	16.1469	2.44579e-05	0.0020818
TOR1B	0.609388	1.65179	13.8253	15.9617	2.66162e-05	0.00222194
PNPT1	0.338859	0.701339	18.4185	15.9025	2.73491e-05	0.00223298
ELP3	-1.31345	-1.27758	21.4074	15.8687	2.77772e-05	0.00223298
PCIF1	-0.480238	-1.26144	15.5453	15.7683	2.90915e-05	0.00228823
SLMAP	0.332456	0.64466	15.8532	15.7367	2.95187e-05	0.00228823
RFC3	0.281258	0.29696	15.724	15.6928	3.01229e-05	0.0022941
OAS2	0.841845	1.34479	21.4141	15.4619	3.35311e-05	0.00249744
RBM12	-0.334923	-0.344373	19.6064	15.4357	3.39435e-05	0.00249744
LRRC8C	0.292864	0.301989	16.733	15.2402	3.71951e-05	0.00268465
LSR	0.198772	0.432469	18.1163	15.2101	3.77249e-05	0.00268465
FRMPD3	-0.146711	-0.676106	15.2585	15.0671	4.03548e-05	0.00282548
SNRNP27	-0.630462	-0.553803	15.3036	14.919	4.32874e-05	0.00296441
ATP5E;ATP5EP2	0.412227	0.285504	18.7146	14.8856	4.39807e-05	0.00296441
FNBP4	0.633873	0.700264	14.2731	14.8662	4.43876e-05	0.00296441
TSPAN13	0.221211	0.442809	14.9182	14.8125	4.55374e-05	0.00299512
YEATS2	-1.454	-0.894213	16.9374	14.587	5.07272e-05	0.00328667
FAM208A	1.32923	0.825991	15.179	14.5271	5.22109e-05	0.00333305
ARRB2	-0.227507	-0.447177	15.2162	14.3965	5.56092e-05	0.00349854
TRMT112	-0.349421	-0.371565	16.711	14.3354	5.72789e-05	0.00355211
DTD1	-0.32163	-0.265113	16.9283	14.2215	6.0538e-05	0.00366908
OAT	-0.147162	-0.423513	20.9927	14.2107	6.08555e-05	0.00366908
SLC25A22	0.41731	0.428667	17.3015	13.9136	7.03866e-05	0.00418559
WDFY1	0.31244	0.462037	17.8147	13.6614	7.9737e-05	0.00467754
TRIM56	0.362306	0.316559	16.4585	13.6178	8.14861e-05	0.00471642
GBP5	-0.572689	0.621762	17.3137	13.3135	9.48951e-05	0.00542026
C11orf54	-0.384479	-0.461244	19.1825	13.1978	0.000100597	0.00567132
EFNB1	0.576494	1.13694	14.7183	13.0731	0.000107161	0.00582845
NUP58	-1.88295	-0.764878	17.1336	13.0685	0.000107408	0.00582845
NT5C3A	0.436623	0.892836	17.8151	13.0684	0.000107412	0.00582845
TRPM4	0.24228	0.598566	16.3775	12.9854	0.00011205	0.00597537
UFC1	-0.301931	-0.515755	19.1089	12.9587	0.000113586	0.00597537
DNAJC5	0.326632	0.338523	16.7481	12.9125	0.000116292	0.00597537
CNP	0.368518	0.639763	19.8063	12.9022	0.000116908	0.00597537
ATP6V1F	-0.224749	-0.318905	18.2972	12.8784	0.000118337	0.00597537
MT-ATP8	0.786692	-0.0970234	15.9977	12.8778	0.000118379	0.00597537
OCLN	0.361183	0.553908	16.9764	12.7279	0.000127838	0.0063311
NBN	0.369057	0.479766	15.7027	12.7142	0.000128748	0.0063311
TYMP	0.473597	1.24224	21.8038	12.6983	0.000129801	0.0063311
DYNLRB1	-0.355537	-0.443141	17.9519	12.5944	0.000136958	0.00660594
JMJD7	-0.660116	-0.655144	16.0991	12.5148	0.000142724	0.0067647
ATP6V0A1	-0.437765	-0.508083	17.5018	12.5061	0.000143366	0.0067647
WDR73	-0.60933	-0.444876	15.5126	12.4018	0.00015136	0.00703306
PTPRB	-1.1426	-1.06501	15.5736	12.39	0.000152294	0.00703306
IFIT2	0.898402	1.795	18.4073	12.2171	0.000166705	0.00759923
ZC3HAV1	0.434763	0.394019	19.3928	12.2018	0.000168055	0.00759923
DDX60	0.92756	1.09158	18.5101	12.1547	0.000172262	0.00766272
PRKD2	0.0655329	0.838482	15.4405	12.1458	0.00017307	0.00766272
ACYP1	-0.527652	-0.56487	15.7959	12.1274	0.000174755	0.00766272
MAP7D1	-0.915872	-0.767489	16.7463	12.0526	0.000181789	0.00789148
ENDOD1	0.31289	0.523064	18.6182	12.0313	0.000183853	0.00790204
MIEN1	-0.49197	-0.457498	17.8634	11.8844	0.000198743	0.00841539
PSMB9	0.422511	1.15425	17.3179	11.8486	0.000202563	0.00841539
EPDR1	-0.363089	-0.488656	15.5393	11.8473	0.000202697	0.00841539
HSP90AA1	-0.234603	-0.265268	24.9042	11.8386	0.000203642	0.00841539
PODXL	0.255508	0.727662	14.768	11.8217	0.00020549	0.00841539
PATJ	-1.1514	-1.16524	19.0659	11.6863	0.000220912	0.00896242
NCLN	0.284909	0.263648	18.4644	11.5872	0.000232978	0.00936442
RABL6	-0.281033	-0.248156	18.6501	11.5439	0.000238478	0.00949756
EXOSC4	0.170353	0.556138	13.9026	11.507	0.000243267	0.0096002
MANBA	-0.894078	-0.790578	17.507	11.4726	0.000247835	0.00961167
PAPOLA	0.477143	0.941403	18.5075	11.4714	0.000247986	0.00961167
MRPL10	-0.202513	-0.400022	16.5667	11.4018	0.000257508	0.0098924
TRIM22	0.346643	0.309709	17.9986	11.3509	0.000264726	0.0099184
SLFN5	0.247703	0.384286	19.3279	11.3505	0.000264786	0.0099184
IFI44	0.794751	2.00772	15.7883	11.3487	0.000265039	0.0099184
TRIM38	1.39395	0.853719	14.1685	11.3162	0.000269762	0.0100089
TBL2	0.281488	0.311419	16.3989	11.2301	0.000282714	0.0104005
RPF2	-0.0646193	0.582065	16.5131	11.1762	0.000291162	0.0106213
ARMT1	-0.257827	-0.34662	17.6198	11.1334	0.000298065	0.0107825
NUP153	-1.11883	-0.927588	18.7645	11.0942	0.000304549	0.0108453
CKAP4	0.349104	0.534098	20.6813	11.0927	0.000304797	0.0108453
TAGLN2	-0.212474	-0.429795	23.6423	11.0281	0.000315821	0.0111462
NID2	-0.414346	-0.394496	19.2612	10.8733	0.000343994	0.0120238
SCD	1.04695	0.397952	14.0724	10.8583	0.000346863	0.0120238
ALPL	0.440776	1.05755	15.3705	10.8387	0.000350649	0.0120238
UBXN7	-0.413375	-0.526896	16.4569	10.833	0.000351766	0.0120238
TNPO1	0.0944509	0.272064	20.4491	10.7981	0.000358632	0.0121114
RAB4A	-0.111074	-0.447675	16.6908	10.7917	0.000359912	0.0121114
PLXND1	-0.82652	-0.951305	19.4138	10.6396	0.000391753	0.012978
CRBN	-0.293257	-0.544392	15.6194	10.6384	0.000392017	0.012978
UNC93B1	0.227379	0.397122	18.5148	10.6266	0.00039463	0.012978
PFDN6	-0.32985	-0.302565	16.6081	10.5785	0.000405403	0.0132094
S100A7	-0.190279	-0.804655	15.7647	10.5681	0.000407754	0.0132094
CTSD	-0.138217	-0.277129	24.8093	10.5527	0.000411313	0.013226
USP8	-0.735228	-0.785013	16.8242	10.5015	0.000423295	0.0134999
PAFAH1B3	-0.355786	-0.388585	19.3269	10.49	0.000426051	0.0134999
TAGLN3	-1.58883	-1.30443	15.5178	10.444	0.00043724	0.0136768
RSRC2	0.26921	0.480303	14.8092	10.4411	0.000437936	0.0136768
BSG	0.266008	0.299408	20.703	10.4007	0.000448056	0.0138929
TUBAL3	-0.141928	-0.449056	20.1522	10.2665	0.000483421	0.0148832
PFN2	-0.37196	-0.41766	19.8721	10.1701	0.000510691	0.015612
C2CD5	-0.482175	-0.403907	16.5885	10.1483	0.000517078	0.0156955
LRRC57	-0.116412	-0.428091	16.336	10.1362	0.000520652	0.0156955
VPS13C	-0.553195	-0.793331	20.0884	10.1094	0.000528695	0.015828
DHX58	-0.634431	-0.702612	14.286	10.0909	0.000534329	0.0158871
HSD17B11	-0.22233	-0.463506	20.0354	10.0748	0.000539265	0.0159248
RBKS	-0.614896	-0.637418	17.768	10.0205	0.000556303	0.0162559
ENPP4	-0.441361	-0.447816	15.022	10.0153	0.000557965	0.0162559
CTR9	0.2363	0.622908	17.2036	9.96092	0.000575687	0.0166604
IGSF3	0.33671	-1.19518	15.8884	9.90011	0.00059621	0.0170985
EIF3M	0.171799	0.167978	19.4398	9.89287	0.000598705	0.0170985
C18orf25	0.325967	0.615887	13.8936	9.80879	0.000628523	0.0177926
MCM3	0.413188	0.568335	18.1361	9.79704	0.000632815	0.0177926
FBXO6	0.403083	0.946278	14.0015	9.79027	0.000635303	0.0177926
PGLS	-0.318375	-0.337523	20.893	9.73814	0.000654809	0.0182213
CAT	-0.169184	-0.385889	22.0276	9.71289	0.000664488	0.0183729
UBE2J1	0.228711	0.703366	13.7405	9.68924	0.000673695	0.0185096
UBE2G1	-0.32989	-0.414113	15.3849	9.67248	0.000680303	0.0185721
NUP98	0.13322	0.316454	18.9701	9.66185	0.000684527	0.0185721
ACO1	-0.274953	-0.53497	19.3405	9.60857	0.000706141	0.0190395
SERPINB2	-0.170344	-0.60085	20.6284	9.59683	0.000710998	0.0190521
LYN	0.202515	0.357596	18.8418	9.56743	0.000723329	0.0192636
EPHA2	0.246042	0.37829	18.3004	9.55316	0.000729398	0.0193068
OVCA2	0.221162	0.298515	15.6133	9.42492	0.000786435	0.0206025
ITGA3	0.237153	0.343661	19.4805	9.42189	0.000787839	0.0206025
NUDC	-0.348643	-0.386744	21.9269	9.3738	0.000810493	0.0208979
ISG20	0.891024	2.24588	15.2147	9.37307	0.000810843	0.0208979
MCCC1	0.279576	0.225094	19.4305	9.36736	0.000813577	0.0208979
GLOD4	-0.391072	-0.403284	20.5713	9.33199	0.000830755	0.0212136
CLN5	-0.190398	-0.361758	16.0429	9.2795	0.000856969	0.021755
HEXB	-0.263699	-0.254985	20.153	9.21349	0.000891203	0.0224925
SDC4	-0.286963	-0.336122	17.9075	9.19093	0.000903236	0.0226644
CALML5	0.336025	-1.27905	14.4028	9.15627	0.000922067	0.0228856
HPRT1	-0.320445	-0.421861	17.5327	9.15531	0.000922596	0.0228856
KPNB1	0.213536	0.273185	22.0433	9.13688	0.000932785	0.0230069
DARS2	-0.172043	-0.231827	19.0561	9.09333	0.000957345	0.0234793
GPX4	-0.148596	-0.393524	18.8188	9.06496	0.000973724	0.0236595
VAV2	-0.24843	-0.32037	16.8733	9.05803	0.00097777	0.0236595
GSR	-0.212771	-0.274115	22.0974	9.04454	0.000985694	0.0236595
RASA1	-0.262806	-0.396329	17.1788	9.04318	0.000986495	0.0236595
UBL5	-0.0581487	-0.343179	16.0225	8.93251	0.00105425	0.0251457
CIAO1	-0.0780114	-0.696851	20.9286	8.89548	0.00107803	0.0255598
ST14	0.193824	0.475453	18.0043	8.88347	0.00108586	0.0255598
MEMO1	-0.264197	-0.338635	18.6373	8.87826	0.00108928	0.0255598
GPR89A;GPR89B	-0.388457	-0.449997	18.5425	8.81533	0.00113148	0.0264072
NRDC	-0.257855	-0.165546	19.862	8.80008	0.00114196	0.0265094
PPP2R5E	-0.105394	-0.294941	17.6956	8.75923	0.00117058	0.0269971
UBA7	0.295399	0.746682	18.9205	8.75244	0.00117541	0.0269971
MAP1B	-0.525523	-0.39472	17.0383	8.74273	0.00118235	0.0270137
MT-ATP6	0.221744	0.256824	17.8055	8.71135	0.0012051	0.0273892
SEL1L	-0.00267468	-0.456592	20.3088	8.69929	0.00121397	0.0274471
PI4KA	0.158649	-0.625273	17.9771	8.67013	0.00123569	0.0277935
F3	0.218841	0.699269	18.1992	8.65258	0.00124897	0.0279474
CPSF1	0.21256	0.276638	19.1558	8.64387	0.00125563	0.0279522
PITHD1	-0.316354	-0.249572	17.5083	8.60554	0.00128533	0.0284675
QTRT1	-0.230041	-0.365296	17.5172	8.52889	0.00134703	0.0296825
COG2	0.22115	0.428541	16.0627	8.51969	0.00135464	0.0296993
RPL36	-0.328662	-0.456128	19.2124	8.51149	0.00136148	0.0296993
SUGP1	0.268537	0.4843	15.4551	8.45678	0.00140798	0.0305602
ERP29	-0.258259	-0.215769	21.6487	8.43657	0.00142559	0.0307614
NFASC	0.219594	-1.23895	18.1584	8.42994	0.00143142	0.0307614
PLEKHG3	1.27588	1.25196	16.2406	8.4112	0.00144803	0.030965
RP2	-0.373417	-0.375062	19.7281	8.37582	0.00147997	0.0314928
CFB	0.313996	1.06695	18.6389	8.3646	0.00149025	0.031557
TIMMDC1	0.321122	0.252019	15.6976	8.34385	0.00150947	0.0318088
MAP3K5	-0.327662	-0.712035	16.0478	8.32561	0.00152659	0.0320141
TUBB3	0.329478	0.513735	20.0365	8.27101	0.00157908	0.032879
B2M	0.419729	1.17011	17.9484	8.26522	0.00158476	0.032879
KCMF1	0.0679975	0.601419	14.6341	8.25933	0.00159055	0.032879
RPS27A	0.933411	0.769098	16.9007	8.23981	0.00160994	0.0328868
CEP290	-0.181914	-0.437265	18.5017	8.23765	0.0016121	0.0328868
UFSP2	0.1536	0.25829	16.6034	8.2361	0.00161366	0.0328868
PLCB4	-0.407276	-0.365421	19.1844	8.20529	0.00164485	0.033366
SQSTM1	0.231584	0.813021	16.839	8.1603	0.00169157	0.0341539
HSPH1	-0.185687	-0.23562	22.5973	8.14885	0.00170369	0.0342394
UBE4A	-0.193625	-0.214173	17.7921	8.13231	0.00172135	0.0343632
RHOG	0.249858	0.30655	18.0813	8.12828	0.00172568	0.0343632
ACSL1	0.166067	0.468128	19.4398	8.09569	0.00176117	0.0348952
ISYNA1	-0.197871	-0.489039	18.8566	8.07673	0.00178218	0.0348952
RPS13	-0.172393	-0.389579	20.7969	8.06928	0.0017905	0.0348952
PRDX5	-0.264976	-0.441982	24.4582	8.06463	0.00179571	0.0348952
FAM3D	0.175912	0.4491	16.3699	8.06429	0.0017961	0.0348952
SAR1A	0.299188	0.283623	17.5659	8.06027	0.00180063	0.0348952
PEX14	0.11982	0.428916	17.2378	8.0433	0.00181986	0.0351113
FLG2	-0.0446503	-1.53934	14.8134	7.99696	0.00187354	0.0359869
PRNP	0.52267	0.0826101	16.031	7.94932	0.00193049	0.036754
ARFGAP1	0.161777	0.347997	16.574	7.94267	0.00193858	0.036754
TOMM70	0.265097	0.0930937	20.2272	7.94243	0.00193887	0.036754
KRT1	0.377635	-0.931444	24.5267	7.92623	0.00195876	0.036758
CUEDC2	-0.363156	-0.47639	19.8787	7.9235	0.00196214	0.036758
TSTD1	-0.207834	-0.59937	18.6715	7.91479	0.00197293	0.036758
PUDP	-0.311078	-0.477663	17.7202	7.91477	0.00197296	0.036758
HRSP12	-0.298259	-0.417953	15.1356	7.8965	0.00199582	0.037025
CSDE1	-0.198787	-0.227832	19.8623	7.8703	0.0020291	0.0374823
TMEM175	0.603528	0.270678	14.7024	7.85567	0.00204794	0.03767
TJP1	0.00315589	-0.277654	20.332	7.83399	0.00207621	0.0380289
PRDX2	-0.264414	-0.291518	22.6208	7.82657	0.00208598	0.0380473
ARL3	-0.314271	-0.411082	19.487	7.78932	0.00213579	0.0386343
XPO5	-0.549929	-0.437263	17.0312	7.78919	0.00213596	0.0386343
EHD4	0.288285	0.451618	19.9812	7.77885	0.00215002	0.0387271
CTSA	-0.247311	-0.965528	18.8254	7.76679	0.00216654	0.0388634
GALNS	-0.287718	-0.383732	14.8615	7.74507	0.00219663	0.0391963
GPX1	-0.273919	-0.24419	21.586	7.7404	0.00220316	0.0391963
DSG1	0.445578	-0.891557	15.4762	7.72572	0.00222381	0.0394022
TBC1D15	-0.101088	-0.319491	17.8267	7.71787	0.00223494	0.0394385
CMPK2	0.722975	1.02245	17.7738	7.69708	0.0022647	0.0397021
KRT9	0.638453	-0.694814	23.7291	7.69468	0.00226817	0.0397021
GNG12	-0.0630186	-0.309946	19.5045	7.68202	0.00228654	0.0398629
PTPRK	-1.02462	-0.551179	17.6532	7.64894	0.00233529	0.040466
LSM3	-0.598499	-0.361246	15.9785	7.64593	0.00233978	0.040466
AK1	-0.440819	-0.396303	21.6546	7.62558	0.00237039	0.0408328
APRT	-0.165712	-0.317236	19.6726	7.61654	0.00238412	0.0409069
UROD	-0.216855	-0.343386	18.1193	7.60833	0.00239666	0.0409602
CLIC1	-0.230857	-0.273753	23.3291	7.59255	0.00242097	0.0412135
HIKESHI	-0.326376	-0.123261	14.9921	7.58639	0.00243054	0.0412148
HTATSF1	0.157322	0.326528	18.1794	7.55682	0.00247702	0.0415739
GM2A	-0.33164	-0.54672	19.5292	7.55642	0.00247765	0.0415739
RNASET2	-0.238225	-0.61818	16.0131	7.55466	0.00248045	0.0415739
USP4	-0.313849	-0.38526	18.4941	7.52859	0.00252228	0.0419518
SIPA1	0.15307	-0.628359	18.1855	7.51823	0.00253912	0.0419518
LNPEP	0.154866	0.308997	18.5385	7.51438	0.0025454	0.0419518
CD74	0.16653	0.488351	19.5692	7.51354	0.00254678	0.0419518
DNMT1	0.609598	1.42756	17.4795	7.51043	0.00255188	0.0419518
PIR	-0.248537	-0.315731	17.554	7.50188	0.00256593	0.0419518
SEPT6	0.201929	0.443691	16.0992	7.49552	0.00257644	0.0419518
BMP1	0.337442	-1.31752	13.9269	7.49318	0.00258031	0.0419518
RRM2B	-0.261149	-0.352627	17.0678	7.48338	0.00259663	0.0420346
RBBP9	-0.273386	-0.41929	18.1942	7.47646	0.00260822	0.0420346
SPCS2	0.186031	0.247593	17.9027	7.47275	0.00261445	0.0420346
MSMO1	0.100855	0.364471	15.5303	7.46152	0.00263342	0.0421833
CFH	0.0589975	0.515214	18.4459	7.43909	0.00267175	0.0426399
CRKL	-0.297308	-0.289493	20.7932	7.42223	0.00270097	0.0428156
MGEA5	-0.332565	-0.500592	19.7665	7.42136	0.00270248	0.0428156
SRP9	-0.221447	-0.352296	18.7218	7.36805	0.00279718	0.0439032
KRT77	0.611488	-1.01994	21.0042	7.36118	0.00280963	0.0439032
TRAP1	-0.224595	-0.263037	23.1168	7.36089	0.00281016	0.0439032
MOB4	0.3979	0.271257	17.256	7.36011	0.00281158	0.0439032
KPRP	-0.181509	-1.14255	15.5048	7.31853	0.00288833	0.0449399
DPY30	-0.267592	-0.319862	17.0639	7.29507	0.00293262	0.045466
GNA13	-0.159974	-0.8777	19.1207	7.26729	0.00298601	0.046129
LMAN2	-0.0596519	-0.254204	20.5733	7.24975	0.00302027	0.0464928
LUC7L3	0.524281	0.170596	18.0038	7.22836	0.00306261	0.0469781
NFKB2	0.118319	0.428836	16.9511	7.21067	0.0030981	0.0473551
RUNX1	0.152838	0.647003	15.4891	7.19528	0.00312934	0.0476648
ATP5A1	0.251301	0.203884	24.0595	7.18491	0.00315058	0.0478206
PPIB	0.262883	0.247925	21.4761	7.13437	0.00325635	0.0492537
PFN1	-0.259056	-0.283026	23.1022	7.11503	0.00329784	0.0495366
TSC2	-0.224437	-0.276241	16.9149	7.11501	0.00329788	0.0495366
PTPRG	0.313724	0.217179	14.5982	7.09642	0.00333828	0.0499706
TCN1	-0.195177	-0.667892	16.3113	7.0493	0.00344311	0.0513627
PYGM	0.253612	0.154967	18.38	7.03885	0.00346683	0.0515395
PGM2L1	-0.217732	-0.384024	18.9564	7.03314	0.00347986	0.0515566
ITPR3	0.243773	0.289778	18.9131	7.00691	0.00354042	0.0521754
TXN	-0.574772	-0.415633	23.1044	7.00466	0.00354567	0.0521754
CEP170	0.328384	0.239852	16.9256	6.99561	0.00356686	0.0523099
MDK	0.376443	0.447864	15.0058	6.97226	0.00362217	0.0528085
SLC16A3	0.14599	0.319612	18.3505	6.96272	0.00364501	0.0528085
SLC25A5	0.176814	0.236682	20.7038	6.95879	0.00365448	0.0528085
STAT6	0.302534	0.38669	19.0535	6.95759	0.00365739	0.0528085
CDK5	-0.224619	-0.345167	16.828	6.95581	0.00366168	0.0528085
SNRPC	-0.106219	-0.420785	15.191	6.91295	0.00376682	0.0541449
CWF19L1	0.212016	0.342147	15.3736	6.9051	0.00378643	0.0542471
PTBP1	0.378893	0.229396	22.6308	6.89243	0.00381832	0.0545241
AHCTF1	0.474058	0.501481	13.9868	6.86248	0.00389482	0.0553668
UBE2K	-0.205908	-0.219546	18.6981	6.85938	0.00390284	0.0553668
SPTLC2	0.185345	0.301051	15.7902	6.82113	0.00400316	0.0566049
EPM2AIP1	0.183115	0.157346	16.375	6.81572	0.00401759	0.0566246
GDE1	-1.75879	-0.781126	14.1321	6.79577	0.0040712	0.0571945
ASH1L	-1.00979	-0.697986	17.6779	6.78947	0.0040883	0.0572494
PITPNB	-0.265476	-0.227453	18.6353	6.77562	0.00412616	0.0575209
VPS33A	1.47625	-0.641947	17.5745	6.77057	0.00414005	0.0575209
OGFR	0.144702	0.593174	18.2631	6.7679	0.00414744	0.0575209
CECR5	-0.378109	-0.534505	19.2394	6.75175	0.00419229	0.0579578
HSP90AA4P	-0.398577	-0.441938	20.1548	6.71425	0.00429849	0.0592372
LETM1	0.143536	0.24393	20.1647	6.69794	0.00434559	0.0596969
PPIL3	-0.183191	-0.406505	17.3529	6.6836	0.00438746	0.0600574
VPS4B	-0.113113	-0.212331	18.5783	6.6795	0.00439951	0.0600574
HBS1L	0.415764	0.190318	15.552	6.67308	0.00441842	0.0601266
SNX12	-0.310848	-0.354242	17.3034	6.66253	0.00444973	0.0601785
RHOT1	-0.399334	-0.226172	19.7589	6.66245	0.00444997	0.0601785
KRI1	0.0189677	0.25523	16.5569	6.65655	0.00446758	0.0602291
SRI	-0.212105	-0.410822	21.5048	6.6387	0.00452135	0.0607006
ECE1	0.231211	0.492217	16.2984	6.63488	0.00453293	0.0607006
SBF1	-0.173277	-0.474218	17.2935	6.63108	0.00454451	0.0607006
RAB8A	0.0352451	-0.264266	16.9958	6.60974	0.00461001	0.0613704
VPS37C	-0.2795	-0.544087	14.5453	6.60402	0.00462776	0.0613704
PRAF2	-0.0812397	-0.259726	17.8414	6.60103	0.00463706	0.0613704
RBM28	0.218159	0.939393	16.5928	6.5749	0.00471921	0.0620472
CYB5B	0.212629	0.289812	19.972	6.57127	0.00473072	0.0620472
RRP12	-0.0935835	-0.23022	18.6491	6.56788	0.00474152	0.0620472
TPBG	-0.0571746	-0.395735	16.1731	6.56668	0.00474537	0.0620472
IFI35	-1.04113	-1.25345	18.0293	6.54457	0.0048165	0.062788
ARHGAP35	-0.278619	-0.541986	19.2687	6.51774	0.00490437	0.0634069
CASP8	0.261763	0.493251	15.759	6.51727	0.00490592	0.0634069
TRAFD1	0.493418	0.510259	15.9511	6.51671	0.00490779	0.0634069
GDI1	-0.200969	-0.272059	21.4638	6.5091	0.00493302	0.0635437
DIS3	-0.154383	-0.356152	18.305	6.50315	0.00495287	0.0635861
EIF3D	0.214443	0.249296	20.0979	6.49935	0.0049656	0.0635861
AAK1	-0.240645	-0.249308	18.7165	6.47143	0.00506013	0.0644653
AZGP1	-0.141645	-0.42475	16.373	6.4683	0.00507083	0.0644653
ARHGEF16	0.168411	0.319776	15.2957	6.46597	0.00507882	0.0644653
ANPEP	-0.345146	-0.765529	17.4665	6.45171	0.00512803	0.064878
BMS1	-0.243106	-0.406672	16.9488	6.44792	0.00514122	0.064878
GGH	-0.110558	-0.315679	18.93	6.43343	0.00519189	0.0650461
MTFR1L	0.575565	0.207286	12.5686	6.43194	0.00519714	0.0650461
TMED2	0.243545	0.231861	19.4225	6.43127	0.0051995	0.0650461
LRRC41	-0.274433	-0.258118	16.8389	6.42281	0.00522937	0.0652319
UNC119B	-0.358468	-0.35376	16.4634	6.40269	0.00530118	0.0659381
GNAS	-1.05592	-0.582239	14.1762	6.3858	0.00536229	0.0665077
BPNT1	-0.140907	-0.300707	20.0781	6.37662	0.0053958	0.0667327
ZNF326	0.516492	0.583703	18.0556	6.36635	0.00543356	0.0670088
HADH	-0.195051	-0.203395	20.3336	6.35511	0.00547525	0.0673316
FMO5	-0.0337503	-0.414225	17.0363	6.34971	0.00549537	0.0673881
GBP2	0.351529	0.640287	15.0628	6.33458	0.00555224	0.0678938
FLG	0.808262	-0.584942	17.6805	6.3123	0.00563713	0.0687381
PSMB5	-0.0771256	-0.330827	19.1078	6.29184	0.00571627	0.0694877
MRPL49	-0.181356	-0.149955	16.578	6.28817	0.00573062	0.0694877
CCDC58	-0.316278	-0.339208	16.4227	6.27824	0.00576958	0.0697653
WBP2	-0.217742	-0.202929	16.1862	6.2433	0.00590892	0.0711461
KIAA1429	-0.144793	-0.273759	19.3451	6.24141	0.00591655	0.0711461
APOO	0.419749	0.173472	17.5875	6.20295	0.00607436	0.0728244
PTBP3	0.523139	0.290024	18.6773	6.1977	0.00609625	0.0728244
WARS	0.348777	1.02243	21.3958	6.19261	0.00611758	0.0728244
RBM15	0.361858	0.334157	16.5477	6.19126	0.00612322	0.0728244
LSM8	-0.267424	-0.248935	16.4054	6.16804	0.00622152	0.0737913
DHX16	0.247265	0.320261	17.4473	6.15283	0.00628684	0.0743629
DHCR24	0.156294	0.372799	19.8218	6.14608	0.00631605	0.0745054
PTBP2	0.339715	0.353773	19.1644	6.1327	0.00637441	0.0748546
PTRH2	0.278963	0.22255	15.7702	6.12791	0.00639542	0.0748546
H1F0	0.316419	0.665526	20.1921	6.12747	0.00639739	0.0748546
INTS3	0.248046	0.256705	15.7983	6.12265	0.00641862	0.0749012
GSTP1	-0.263181	-0.276187	26.1355	6.11418	0.00645614	0.0749368
URM1	-0.759466	-0.411453	14.6458	6.11416	0.0064562	0.0749368
RAB11B	-0.0984093	-0.204771	17.3923	6.10229	0.00650918	0.075045
IFT27	-0.298889	-0.450993	18.3478	6.10216	0.00650976	0.075045
LGALS9	0.159972	0.541325	18.3342	6.10046	0.00651738	0.075045
KDSR	0.146812	0.190839	17.1146	6.07541	0.0066309	0.0760307
AIMP2	0.27639	0.296024	19.139	6.07376	0.00663843	0.0760307
RAB6B	0.410454	0.235231	16.2986	6.07003	0.00665553	0.0760307
FAF2	0.116877	0.182992	18.3741	6.0592	0.00670543	0.0763361
UQCRB	-0.223274	-0.316681	18.9477	6.05661	0.00671744	0.0763361
HSPE1	-0.271408	-0.288914	21.4871	6.03397	0.00682328	0.0773365
SSR4	0.17734	0.188452	18.8662	6.02139	0.00688287	0.0778087
PABPC1	0.568792	0.630664	20.0847	6.01206	0.00692745	0.0781093
HMGCS1	0.181615	0.379102	17.8978	6.00411	0.00696566	0.0783366
SLC9A1	0.370264	0.294121	13.8697	5.97365	0.00711415	0.0797998
TGFBI	0.00712222	-0.346963	20.3656	5.96026	0.00718051	0.0803365
SNAPIN	-0.197024	-0.178392	14.9646	5.94889	0.00723742	0.0807651
FAM50A	-0.277151	-0.178945	14.7058	5.93913	0.00728661	0.0811056
COQ5	-0.157145	-0.242844	15.9272	5.92412	0.00736296	0.0817458
KATNB1	-0.154219	-0.312791	14.9201	5.9201	0.00738356	0.0817613
ALG2	0.284742	0.217014	17.4771	5.91651	0.00740202	0.0817613
CHP1	-0.290614	-0.306646	17.2824	5.90088	0.0074829	0.0823289
PBRM1	-0.244344	-0.340546	18.2637	5.89926	0.00749134	0.0823289
PREB	0.212203	0.323939	17.3671	5.88943	0.00754279	0.0824671
MORC3	0.092586	0.243835	16.8181	5.88411	0.00757079	0.0824671
STRN4	0.231349	0.40111	17.2396	5.88402	0.00757128	0.0824671
ALDH1B1	-0.325251	-0.939522	17.2504	5.88238	0.00757991	0.0824671
APOL2	0.376497	0.791467	16.2541	5.84223	0.00779508	0.0845961
CCDC25	-0.0441186	-0.383637	25.0454	5.83691	0.00782404	0.0846986
PITPNA	-0.189924	-0.133058	19.174	5.81243	0.00795902	0.0859455
PKN1	-0.591385	-0.474435	17.1825	5.79961	0.00803063	0.0863079
POFUT2	-0.125782	-0.334758	15.3319	5.79931	0.00803234	0.0863079
POTEI	0.670699	0.79136	21.7373	5.79546	0.00805402	0.0863271
PBX2	-0.59749	-1.00668	15.2278	5.77243	0.00818489	0.0875138
REXO2	-0.334852	-0.3949	17.6278	5.76462	0.00822981	0.0877202
ARHGDIA	-0.204284	-0.183389	21.4867	5.757	0.00827386	0.0877202
FAM188A	-0.613673	-0.650237	15.0071	5.75504	0.00828523	0.0877202
ADI1	-0.470809	-0.375532	15.0254	5.74892	0.00832084	0.0877202
AHCY	-0.160431	-0.199785	22.3426	5.74827	0.00832464	0.0877202
ATP5F1	0.239767	0.203268	20.3271	5.74749	0.00832921	0.0877202
UQCRC2	0.37991	0.380805	21.293	5.74225	0.00835986	0.0877202
FAM169A	0.44353	0.324208	14.0471	5.74123	0.00836585	0.0877202
FAU	-0.591561	-0.596586	17.7791	5.72325	0.0084721	0.0883268
SCAMP3	0.326327	0.340955	17.766	5.72279	0.00847482	0.0883268
AGR2	0.0599912	0.292031	22.3084	5.72113	0.00848474	0.0883268
PPP1CB	-0.202381	-0.110689	19.8056	5.70363	0.00858971	0.0892056
SPAG7	-0.281325	-0.36943	17.6873	5.68202	0.00872126	0.0903556
MAPK8IP3	-0.614349	-0.635629	16.9572	5.67302	0.00877663	0.0905751
NAGLU	0.653004	0.744765	18.3921	5.66638	0.00881781	0.0905751
DNASE2	-0.22815	-0.431488	15.6879	5.66512	0.00882562	0.0905751
ENO2	-0.139017	-0.495502	19.7646	5.66507	0.00882591	0.0905751
ARHGAP30	-0.0500399	0.550709	17.4964	5.66077	0.0088527	0.0906358
ARFIP1	-0.298274	-0.158209	19.6236	5.65238	0.0089052	0.0908532
PPP6R1	-0.120496	-0.232636	19.3821	5.64977	0.00892157	0.0908532
DNAJB12	-0.0242329	0.320008	13.8251	5.64737	0.00893672	0.0908532
DNAJB6	-0.401092	-0.283171	17.5082	5.64395	0.00895828	0.0908596
MTAP	-0.227338	-0.200465	19.4695	5.63585	0.00900956	0.0909983
ATG7	-0.12195	-0.29736	18.1783	5.63143	0.00903773	0.0909983
PCBP1	0.180271	0.321865	21.5747	5.6301	0.0090462	0.0909983
ASS1	0.229837	0.204055	22.0447	5.6286	0.00905581	0.0909983
NUP43	-1.07905	0.330977	16.0937	5.61472	0.00914498	0.0916822
SLC25A6	0.314301	0.34113	18.5426	5.55322	0.00955152	0.0955372
MAGI1	-0.0517497	-0.288329	21.5354	5.541	0.00963458	0.0961465
ATXN2L	0.136937	0.487138	18.4627	5.53512	0.00967489	0.0963273
NME3	-0.12398	-0.271348	18.0897	5.52822	0.00972231	0.0964486
GGCT	-0.263129	-0.377513	20.1939	5.52689	0.00973151	0.0964486
TBC1D4	0.414571	-0.323427	17.7454	5.51818	0.00979184	0.0966178
NDUFA12	0.229987	0.306273	19.6318	5.518	0.00979309	0.0966178
ACAA1	0.169584	0.282541	18.8356	5.48947	0.00999354	0.0982021
DGAT1	-0.0299344	-0.296772	21.3278	5.48567	0.0100206	0.0982021
BZW1	-0.0704919	-0.285597	19.5462	5.48554	0.0100215	0.0982021
P4HTM	-0.174926	-0.301226	14.7916	5.47703	0.0100824	0.0985754
NUP210	0.424746	0.0715549	17.8945	5.46911	0.0101393	0.098757
SNRPD3	-0.202543	-0.256395	20.4405	5.46303	0.0101833	0.098757
FLOT2	0.410476	0.343369	18.3166	5.46146	0.0101947	0.098757
PSAP	-0.444257	-0.368988	21.4127	5.45918	0.0102113	0.098757
GNG5	0.623028	0.540022	17.3249	5.45734	0.0102246	0.098757
SNRPE	-0.310034	-0.319081	21.8962	5.45558	0.0102374	0.098757
PSMD4	0.238607	0.367232	19.0159	5.44321	0.010328	0.0992881
COQ9	0.259834	0.386748	16.5048	5.44183	0.0103382	0.0992881
TJP3	0.062001	0.468632	18.6486	5.43096	0.0104186	0.0998394
SMARCD1	-1.17765	-1.08986	17.5353	5.41559	0.0105335	0.100577
TAP2	0.0484747	0.643893	18.1399	5.41217	0.0105592	0.100577
REEP6	0.859752	-0.170006	17.5761	5.40986	0.0105766	0.100577
PSMB1	0.118875	0.205023	20.3201	5.40832	0.0105883	0.100577
GRN	0.406891	0.818862	15.2733	5.40203	0.0106359	0.100809
GSPT1	0.173216	0.159218	18.7197	5.39447	0.0106935	0.101134
XPNPEP3	-0.166404	-0.292979	15.8448	5.38258	0.0107848	0.101776
TST	0.176883	-0.162801	20.1734	5.37239	0.0108637	0.102115
IDE	-0.281574	-0.217139	20.1723	5.37186	0.0108678	0.102115
CD151	0.189526	0.284305	17.5178	5.36404	0.0109287	0.102465
CUTA	-0.44971	-0.451908	19.3372	5.33423	0.0111646	0.104451
WDFY4	-0.0236982	-0.224949	17.1134	5.32054	0.0112747	0.105254
KIF15	0.484909	0.682096	17.9206	5.30859	0.0113717	0.105884
ATP5O	0.302032	0.191095	20.4832	5.30435	0.0114064	0.105884
PICALM	0.261447	0.093915	18.5627	5.30327	0.0114152	0.105884
MGAT1	-0.00584	0.454625	15.2024	5.29984	0.0114434	0.105918
EOGT	-0.153368	-0.303484	16.6825	5.28708	0.0115488	0.106667
AKAP8L	0.257997	0.128135	17.1783	5.28116	0.011598	0.106893
AGK	0.214671	0.228851	18.1817	5.27534	0.0116466	0.107049
FDFT1	0.257562	0.317975	18.34	5.26775	0.0117104	0.107049
C12orf10	-0.213846	-0.295077	17.9771	5.26368	0.0117447	0.107049
SBSN	0.221427	-1.32779	12.2869	5.26281	0.011752	0.107049
PDCD6	-0.183988	-0.0970561	19.0547	5.25993	0.0117764	0.107049
CTNNA2	0.561209	0.396933	17.4862	5.25957	0.0117794	0.107049
GNS	-0.360754	-0.224773	18.4209	5.25862	0.0117875	0.107049
GLB1	-0.130283	-0.284724	20.0465	5.2285	0.012046	0.109169
ADD3	0.158887	0.194302	20.4427	5.22346	0.0120898	0.109338
ZC3HC1	0.262257	0.283827	15.2256	5.2182	0.0121358	0.109525
PSMD8	-0.107432	-0.319194	20.5479	5.17792	0.0124939	0.112077
PHLDB1	-0.0825895	-0.4513	16.4168	5.17491	0.0125211	0.112077
CDH3	0.200271	0.253228	18.1015	5.17282	0.01254	0.112077
MYCBP	-0.35899	-0.286127	18.5987	5.17278	0.0125403	0.112077
SIRT2	-0.0581477	-0.305321	15.3421	5.17198	0.0125477	0.112077
LEMD3	0.245785	0.214919	16.0838	5.16772	0.0125863	0.112191
ALDOC	-0.264677	-0.290843	20.4297	5.15257	0.012725	0.113195
ARHGEF7	0.347216	0.357342	16.4082	5.13053	0.0129297	0.114781
PPP4R1	-0.422072	-0.0487775	18.3096	5.11415	0.0130842	0.115915
CMPK1	-0.300587	-0.259918	21.805	5.10232	0.0131969	0.11658
LDLR	0.309635	0.614561	18.1175	5.10065	0.0132129	0.11658
CSTA	-0.76508	-0.543652	20.8437	5.07066	0.0135039	0.118906
NFIB	-0.0483527	-0.361524	25.3593	5.063	0.0135793	0.119092
LUZP1	-0.132432	-0.323663	16.8571	5.0607	0.013602	0.119092
NLRX1	-0.412902	-0.880707	18.6383	5.06015	0.0136074	0.119092
CALML3	0.350418	-0.819443	16.0724	5.04766	0.0137316	0.119708
AGO1	-0.539669	-0.579215	15.5326	5.04753	0.013733	0.119708
PKP4	-0.559152	-0.459554	18.9262	5.02559	0.0139541	0.121392
CASP6	-0.268113	-0.287321	13.9341	5.01681	0.0140437	0.121878
PDS5A	-0.39987	-0.285696	19.1565	5.01195	0.0140935	0.121878
HTT	-0.121162	-0.307087	18.5545	5.01189	0.0140942	0.121878
RNPS1	0.312923	0.461379	18.8772	4.99397	0.0142797	0.123029
CAMK2G	0.134425	0.283805	15.3745	4.99114	0.0143092	0.123029
NME1	-0.244664	-0.203804	18.0823	4.99084	0.0143123	0.123029
C21orf59	-0.223462	-0.324702	17.5507	4.97764	0.0144509	0.123975
PMM2	-0.237605	-0.215739	17.8941	4.97047	0.0145268	0.124219
HDDC2	-0.4055	-0.286012	17.1381	4.96955	0.0145366	0.124219
HOOK2	0.260588	0.492179	15.3729	4.95639	0.0146772	0.125119
FXR2	0.167776	0.27581	15.973	4.95239	0.0147201	0.125119
PHLDA3	-0.163403	-0.460502	13.4295	4.95162	0.0147284	0.125119
BLVRA	-0.105366	-0.204328	19.4889	4.94426	0.014808	0.12548
PSMA4	0.0370107	0.218411	20.24	4.94235	0.0148286	0.12548
RBL1	-0.627641	-0.270111	17.5867	4.93681	0.0148889	0.125625
PUM1	-0.201947	-0.372986	15.4066	4.93546	0.0149037	0.125625
NFIX	0.43376	0.530823	14.0744	4.9245	0.0150238	0.12607
TM9SF3	-0.0453257	0.294964	19.4504	4.92298	0.0150405	0.12607
RAE1	0.234668	0.278148	17.7008	4.92271	0.0150435	0.12607
SH3KBP1	0.0239563	0.534309	16.3447	4.91113	0.0151717	0.126738
EIF4H	-0.216438	-0.428251	20.1062	4.90786	0.0152081	0.126738
PRMT5	-0.104185	-0.184748	20.0574	4.90325	0.0152596	0.126738
RRAS	-0.127321	-0.295473	16.5154	4.90287	0.0152639	0.126738
PLA2G15	-0.150906	-0.311716	15.0239	4.90239	0.0152692	0.126738
RPS6KA3	-0.0963202	-0.181549	18.0281	4.89039	0.0154044	0.127444
LEMD2	0.125377	0.189694	18.6003	4.88853	0.0154254	0.127444
EMD	0.732845	0.519439	18.7277	4.88703	0.0154424	0.127444
FAM175B	0.104472	0.184275	16.3275	4.88195	0.0155	0.127677
RIC1	-0.366628	-0.321024	17.3239	4.87298	0.0156025	0.128222
ABRACL	-0.458493	-0.301598	16.9998	4.87099	0.0156254	0.128222
NUMB	0.149065	0.11427	17.6958	4.86724	0.0156684	0.128333
HPCAL1	-0.196542	-0.427	14.7087	4.86401	0.0157058	0.128397
SRGAP2	-0.354894	-0.395663	16.3136	4.84601	0.015915	0.129827
GSK3B	0.197738	0.124396	16.5804	4.84383	0.0159405	0.129827
SYMPK	-0.131769	-0.359822	19.2744	4.83688	0.0160223	0.130095
KDELC1	-0.31544	-0.318053	16.0992	4.83594	0.0160334	0.130095
PRPF19	0.136126	0.276204	20.9096	4.83303	0.0160677	0.130131
PSMG2	-0.249992	-0.395043	18.1844	4.81427	0.0162914	0.131696
BET1L	0.299353	0.290846	14.1848	4.81161	0.0163233	0.131709
HK2	0.284905	0.468927	17.9926	4.79525	0.0165214	0.13306
CORO7	-0.213974	-0.130582	17.8091	4.79171	0.0165647	0.133162
FUCA1	-0.187051	-0.378437	20.219	4.77011	0.016831	0.135052
ADPGK	0.298576	0.141622	16.5979	4.76394	0.0169079	0.135419
PSMD7	0.286726	0.188955	18.9201	4.76039	0.0169524	0.135525
MUC13	0.122845	1.01764	14.6032	4.75785	0.0169842	0.13553
FNTA	-0.216934	-0.192045	18.4296	4.755	0.0170201	0.135567
FBXL8	-0.139694	-0.500004	21.4817	4.75164	0.0170624	0.135655
DYNLL2	0.309954	0.343851	17.6923	4.74407	0.0171582	0.135925
MINK1	0.197855	0.332757	15.5766	4.74401	0.0171589	0.135925
DEF6	0.408105	0.278993	14.7737	4.7401	0.0172086	0.136012
AGFG1	0.543732	0.450338	16.236	4.73727	0.0172447	0.136012
CPD	-0.254887	-0.257542	19.1815	4.73577	0.0172639	0.136012
C20orf27	-0.27947	-0.267061	14.8703	4.72721	0.0173737	0.136629
SEH1L	0.15548	0.21111	16.8314	4.71668	0.0175097	0.137335
COPB2	0.118175	0.187727	21.6295	4.71537	0.0175267	0.137335
RBBP6	0.163909	0.43479	15.7717	4.71235	0.017566	0.137395
RPL35A	-0.244709	-0.234279	19.3355	4.70874	0.0176131	0.137515
VRK1	0.140868	0.360834	15.3807	4.70506	0.0176612	0.137643
SYNJ2BP	0.0987108	-0.135494	18.3135	4.69477	0.0177965	0.138449
GAMT	-0.868356	-0.640905	17.3212	4.69025	0.0178562	0.138665
PANK2	0.237984	0.195832	14.3183	4.68175	0.0179693	0.139294
ASAH1	-0.186254	-0.221997	22.7134	4.6786	0.0180114	0.139372
IAH1	-0.199335	-0.271216	16.7117	4.67154	0.0181061	0.139855
ASCC1	-0.301483	-0.607348	15.474	4.66695	0.0181678	0.140083
EIF3H	0.110419	0.115197	19.5676	4.65654	0.018309	0.140302
SAMD9	0.0490197	-0.271863	21.2607	4.65623	0.0183133	0.140302
TUBGCP2	-0.0584209	-0.237644	17.0959	4.65466	0.0183347	0.140302
biognosys	-0.127962	-0.362713	25.3273	4.65341	0.0183516	0.140302
GAPDHS	-0.542094	-1.42328	19.565	4.65295	0.0183579	0.140302
AGL	-0.0724041	-0.287498	21.1931	4.64923	0.0184087	0.140443
NANS	-0.166989	-0.229622	22.0611	4.64274	0.0184979	0.140555
ERAP1	0.0763197	0.217514	20.0393	4.64022	0.0185325	0.140555
CDC5L	-0.0201259	-0.304574	21.4645	4.64003	0.0185352	0.140555
EIF4G1	0.112517	0.196658	21.1082	4.63875	0.0185529	0.140555
SORL1	-0.0651891	-0.845389	18.9307	4.63195	0.0186471	0.141022
DPCD	-0.289738	-0.313093	19.1045	4.61314	0.0189102	0.142764
DDX3X	0.158891	0.142418	18.9147	4.59391	0.0191832	0.144574
VCPIP1	-0.153703	-0.194269	17.5374	4.58836	0.0192627	0.144684
GET4	-0.094459	-0.290471	16.7628	4.58824	0.0192645	0.144684
ITPR2	0.379681	0.347215	17.5014	4.57339	0.0194793	0.145649
DCPS	-0.29173	-0.118591	18.4344	4.57316	0.0194826	0.145649
UFM1	0.326184	0.197964	16.8403	4.57241	0.0194936	0.145649
PPP1CA	-0.196355	-0.112409	18.3604	4.56379	0.0196195	0.146337
SIAE	-0.0653835	-0.271811	17.8664	4.55419	0.0197608	0.147134
GSTM2	-0.302017	-0.358731	16.4455	4.55194	0.0197941	0.147134
SNTB2	0.231535	0.249919	17.7476	4.54826	0.0198486	0.147287
DBI	-0.728968	-0.295135	17.9583	4.54091	0.019958	0.147352
CCDC22	-0.109415	-0.316348	17.4308	4.54061	0.0199625	0.147352
ABCB11	0.0950547	0.284382	17.3378	4.53868	0.0199913	0.147352
ALDH4A1	0.2487	0.13528	20.5052	4.53647	0.0200245	0.147352
RAB13	-0.479518	-0.387612	18.493	4.5363	0.0200271	0.147352
SHOC2	0.238562	0.338038	14.8896	4.52863	0.0201424	0.147835
PRKAA1	0.199616	0.0616466	17.9303	4.5274	0.0201609	0.147835
HSDL1	-0.253957	-0.222821	16.5299	4.5237	0.0202169	0.147928
BROX	0.0377298	-0.243254	18.2979	4.52206	0.0202417	0.147928
OXR1	-0.0890066	-0.148054	18.7997	4.51912	0.0202863	0.148005
PLS1	-0.0491786	-0.228739	20.4628	4.51351	0.0203717	0.148289
GAN	-0.0854094	-0.397341	15.6283	4.51208	0.0203936	0.148289
YIF1B	0.346296	0.228859	15.246	4.49985	0.0205814	0.149405
CASP7	0.0981864	0.345713	17.8453	4.49713	0.0206235	0.14946
BPI	0.793139	0.275613	17.8436	4.49401	0.0206718	0.14956
RFC2	-0.171861	-0.295562	17.5242	4.49049	0.0207265	0.149706
MBNL1	0.540107	0.451366	15.9791	4.48647	0.020789	0.149909
LRPPRC	0.00712226	-0.202773	22.0675	4.47904	0.0209053	0.150127
MX2	0.525908	1.11438	18.9952	4.47883	0.0209086	0.150127
VBP1	-0.253497	-0.219428	17.7854	4.47791	0.0209231	0.150127
CASP14	-0.14768	-0.90443	14.3841	4.47359	0.020991	0.150354
RPLP0	0.250251	0.131766	19.5644	4.47151	0.0210239	0.150354
ARPC5	0.13739	0.226245	18.6492	4.46715	0.0210928	0.150598
ZCCHC6	0.0337096	-0.278925	17.9978	4.45865	0.021228	0.151315
GSTK1	0.267735	0.294882	20.3349	4.45319	0.0213153	0.151688
VAC14	0.227581	0.234204	17.2448	4.44992	0.0213678	0.151813
RIPK3	0.279652	0.265186	14.8032	4.44755	0.021406	0.151836
PPP1R14B	-0.359817	-0.17999	16.8442	4.44008	0.0215265	0.152236
LDLRAP1	-0.0584961	-0.308515	15.3633	4.43818	0.0215573	0.152236
EPS8L1	0.217415	0.538429	17.6457	4.43754	0.0215676	0.152236
PIWIL1	-0.236819	-0.505184	17.6845	4.42078	0.0218415	0.153919
PREX1	-0.0349848	-0.432755	21.47	4.41393	0.0219546	0.154465
CTNNA1	0.261299	0.145265	22.4939	4.41132	0.0219978	0.154518
DDAH2	-0.30039	-0.357164	18.9494	4.40519	0.0220997	0.154877
ARL6IP4	-0.195751	-0.21936	19.0774	4.40396	0.0221202	0.154877
INF2	0.302	0.146505	18.6941	4.39765	0.0222256	0.155278
PIK3AP1	-0.0106136	-0.249221	23.884	4.39564	0.0222594	0.155278
NAA10	-0.319584	0.183479	16.4926	4.39413	0.0222848	0.155278
RPS6	-0.172084	-0.180878	20.9083	4.38638	0.0224154	0.155938
TGM3	-0.110815	-0.439577	15.6182	4.38338	0.0224663	0.155951
ZZEF1	-0.980231	-0.447058	18.6045	4.38204	0.0224891	0.155951
DCUN1D1	-0.410765	-0.384171	18.0938	4.37686	0.0225772	0.156312
RBM14	0.353549	0.270886	19.5221	4.36855	0.0227193	0.156794
SCGB1A1	-0.341025	-0.988356	20.0411	4.36779	0.0227323	0.156794
EIF4A1	0.168853	0.0551057	21.4893	4.36616	0.0227604	0.156794
AKAP8	0.570283	0.544234	16.851	4.36436	0.0227913	0.156794
AGR3	-0.263252	-0.527291	19.6317	4.36092	0.0228506	0.156953
DSTN	-0.144946	-0.241105	21.6175	4.34937	0.0230511	0.158081
AKT1	0.224592	0.321852	13.8874	4.34683	0.0230954	0.158135
PPP1CC	-0.268963	-0.160031	16.8266	4.33665	0.0232739	0.159106
GARS	-0.186434	-0.111159	19.8671	4.32217	0.0235304	0.160213
SCRN3	-0.179754	-0.313158	16.8253	4.32081	0.0235547	0.160213
GNAQ	-0.0767477	-0.215195	18.3396	4.32064	0.0235578	0.160213
RPL9	0.236708	0.0519171	21.7597	4.3192	0.0235835	0.160213
CES2	-0.154377	-0.380953	19.0331	4.31469	0.0236642	0.16051
LSM1	-0.270655	-0.194845	15.9454	4.30807	0.0237832	0.161005
RAB6C	-0.489082	-0.352159	16.1416	4.30651	0.0238113	0.161005
DYNLT1	0.262704	0.149081	17.0548	4.29539	0.0240129	0.162096
AP1B1	0.15225	0.162553	20.5783	4.29221	0.0240709	0.162096
ARFGEF2	1.09133	1.33394	20.9594	4.29048	0.0241026	0.162096
CCDC93	0.781484	-0.153149	18.1749	4.28923	0.0241255	0.162096
NBEAL2	0.316693	0.118103	18.4273	4.28738	0.0241594	0.162096
TRMT10C	0.148364	0.127946	18.1877	4.28056	0.0242848	0.162686
CPOX	-0.274868	-0.194447	18.3336	4.27849	0.024323	0.16269
ERH	-0.109287	-0.246982	19.8445	4.27543	0.0243795	0.162818
ARSA	-0.22712	-0.205916	20.374	4.27075	0.0244663	0.163146
PGRMC2	0.114941	0.112376	19.2542	4.2676	0.0245249	0.163286
TPMT	-0.148057	-0.264821	16.8288	4.25072	0.0248416	0.164571
FBXO3	-0.00421272	-0.458628	15.5939	4.24983	0.0248585	0.164571
ISOC1	-0.206873	-0.299088	17.4971	4.24936	0.0248674	0.164571
ZC3H15	0.411856	0.368064	19.834	4.24925	0.0248695	0.164571
SP1	0.261337	0.424659	15.6948	4.24269	0.0249939	0.165143
FRYL	0.193268	0.234248	14.843	4.23941	0.0250563	0.165303
CLASP1	0.384527	0.287031	13.0488	4.23505	0.0251396	0.165601
CHD1L	0.332532	0.295166	16.3232	4.2207	0.0254159	0.166923
NAGA	-0.151836	-0.251236	18.4499	4.22027	0.0254241	0.166923
MIOS	-0.192222	-0.334061	16.5178	4.21864	0.0254557	0.166923
DNAJA2	0.0744241	0.189214	19.4671	4.21299	0.0255656	0.167238
LRP10	1.48958	-0.906784	16.2908	4.21046	0.0256149	0.167238
USO1	0.124359	0.203678	20.7935	4.21023	0.0256193	0.167238
LRG1	-0.717106	0.0110059	16.1904	4.20202	0.0257803	0.168006
RABGAP1	0.109996	0.176097	16.6316	4.20029	0.0258143	0.168006
MARCKSL1	0.332514	0.784105	18.4365	4.19671	0.0258847	0.168212
RIC8A	-0.0660209	-0.22739	18.2125	4.19348	0.0259488	0.168376
YY1	-0.102121	0.257743	16.6999	4.16891	0.0264401	0.171308
GNPDA2	-0.0670431	-0.26709	16.2739	4.1654	0.026511	0.171459
KRT2	-0.110356	-0.748433	22.1154	4.1627	0.0265658	0.171459
GNB2	-0.218055	-0.121375	20.1127	4.16191	0.0265819	0.171459
MISP	0.206233	0.268591	18.9059	4.15967	0.0266273	0.171497
TNFAIP2	0.334007	1.00376	14.1307	4.15288	0.0267659	0.172135
C14orf166	-0.196542	-0.152258	19.5833	4.14803	0.0268655	0.17252
PCBD1	-0.364465	-0.301703	18.5811	4.14548	0.0269179	0.1726
SYTL4	0.188983	0.338243	14.1946	4.1416	0.0269978	0.172858
PAPSS1	0.0985935	0.257264	18.9076	4.13311	0.0271738	0.173497
UPF1	0.0717617	0.166038	20.4717	4.13208	0.0271953	0.173497
AIM1	-0.208801	-0.157254	19.1598	4.13101	0.0272175	0.173497
TACSTD2	0.204498	0.232882	22.6416	4.12536	0.0273357	0.173994
MLST8	0.492729	0.442184	13.8406	4.11728	0.0275053	0.174722
HNRNPM	0.340612	0.226244	22.8421	4.11608	0.0275306	0.174722
ATG5	-0.19609	-0.275808	16.2582	4.10662	0.0277309	0.175737
RPL10	-0.134105	-0.205042	19.8129	4.10294	0.0278093	0.175977
GOLGA2	0.129812	0.266099	18.356	4.09556	0.0279673	0.176719
TUBGCP3	-0.0488315	-0.278174	18.7505	4.08894	0.0281096	0.17736
CCR7	-0.446617	-0.700795	16.6988	4.08626	0.0281675	0.177467
PCDH1	0.258599	0.37212	16.4563	4.08152	0.0282701	0.177856
PTGFRN	-0.00190981	-0.205713	19.3875	4.0757	0.0283968	0.178395
ATP5C1	0.174643	0.193031	20.3097	4.06808	0.0285635	0.178927
MRPS18B	-0.208955	-0.107796	17.3791	4.06798	0.0285657	0.178927
FAS	0.13134	0.342872	16.0083	4.06585	0.0286125	0.178927
CPNE2	-0.0713276	-0.189217	15.4712	4.0626	0.028684	0.178927
CSTB	-0.53982	-0.32291	19.8953	4.06125	0.0287138	0.178927
ZFPL1	0.258897	0.115054	15.4897	4.06024	0.0287361	0.178927
DNAJB2	-0.20567	-0.260389	16.1992	4.0587	0.0287701	0.178927
MKI67	-0.20349	-0.152028	20.4029	4.05131	0.0289341	0.17969
CDC42BPA	-0.381855	-0.31227	17.4185	4.04264	0.0291279	0.180443
HRNR	0.725307	-0.803923	16.5401	4.04086	0.0291678	0.180443
CHMP3	0.0720243	0.370179	15.1698	4.04031	0.0291801	0.180443
RAB10	0.140587	0.0997819	20.9308	4.03163	0.0293758	0.181391
TBC1D10B	0.0614644	0.31415	14.7228	4.02981	0.029417	0.181391
LYPLAL1	-0.197186	-0.185476	17.5245	4.02668	0.0294877	0.181569
ABCD3	-0.192994	-0.275143	20.0201	4.02404	0.0295478	0.181682
SLC44A4	-0.136802	-0.366584	18.9202	4.0181	0.0296833	0.182257
MAVS	0.356272	0.21505	19.1589	4.01298	0.0298007	0.182719
KIAA1468	0.105961	0.248647	16.6339	4.00832	0.029908	0.183118
NUDT5	-0.430837	-0.386367	21.2398	4.00522	0.0299796	0.183214
ARIH1	0.258779	-0.410357	17.7136	4.00211	0.0300515	0.183214
RASAL2	-0.109317	-0.184162	17.234	4.00013	0.0300975	0.183214
TEX264	0.138357	0.408286	15.7734	3.99855	0.0301341	0.183214
HINT3	-0.195139	-0.237968	17.4279	3.99853	0.0301347	0.183214
NUBP2	0.256257	0.265338	16.0466	3.99111	0.0303078	0.184008
DPP7	-0.154008	-0.2831	19.0012	3.98678	0.0304091	0.184366
KRT10	-0.0506321	-0.768022	23.9197	3.98271	0.0305048	0.184392
ATXN10	-0.156028	-0.156245	18.9492	3.98177	0.0305271	0.184392
AP3S1	0.126305	0.122677	17.3162	3.98119	0.0305408	0.184392
HTRA2	-0.224183	-0.0262838	16.1354	3.96771	0.0308603	0.186062
CAPZB	-0.0893116	-0.13684	21.9671	3.96293	0.0309746	0.186314
EI24	-0.268761	-0.283803	15.5952	3.96237	0.0309879	0.186314
SGPL1	0.2635	0.0999683	17.8775	3.95956	0.0310554	0.186461
FEN1	0.206867	0.516488	16.906	3.94882	0.0313144	0.187757
CSNK2B	-0.184428	-0.116919	19.4107	3.94373	0.0314378	0.188237
CEBPB	0.310782	0.558741	14.9293	3.94083	0.0315085	0.188254
S100A10	0.0822026	-0.320307	21.814	3.93934	0.031545	0.188254
LDHB	-0.073762	-0.22646	23.0763	3.93688	0.0316051	0.188254
ACTR1B	0.180379	0.24104	18.4268	3.93651	0.0316142	0.188254
NOL6	-0.179978	-0.315598	17.3543	3.92972	0.0317807	0.188894
TBC1D17	0.00542366	-0.228366	15.8304	3.92859	0.0318086	0.188894
SYNPO	0.373808	0.214511	13.2237	3.92318	0.0319422	0.189329
SYPL1	0.198075	0.17165	20.695	3.92209	0.0319692	0.189329
PFKFB2	-0.234767	-0.292362	16.2316	3.91961	0.0320306	0.189333
NUDCD2	-0.4353	-0.315955	16.289	3.91855	0.0320571	0.189333
RBM39	0.285908	0.220625	18.4752	3.91365	0.032179	0.189713
CRABP2	-0.221988	-0.30024	19.8862	3.91245	0.0322089	0.189713
HARS	-0.0893236	-0.14614	19.3717	3.9083	0.0323126	0.190066
C15orf52	-0.530069	-0.757208	14.2582	3.90559	0.0323806	0.190142
MRPS22	-0.188719	-0.164436	17.9869	3.9043	0.0324131	0.190142
CEP170B	0.163262	0.295293	14.9594	3.89955	0.0325328	0.190587
SNX3	-0.174104	-0.226407	18.1287	3.89419	0.0326683	0.191123
RABEP1	-0.166236	-0.375414	18.5789	3.8885	0.0328129	0.191464
MIPEP	-0.037737	-0.210332	18.2083	3.88842	0.0328149	0.191464
RNF114	0.151705	0.925707	14.3819	3.88395	0.0329291	0.191873
FBLIM1	-0.0420746	-0.507406	15.4574	3.86846	0.0333277	0.193935
RAB25	0.185392	0.127499	19.5595	3.8659	0.0333942	0.194062
TBC1D5	0.19745	0.188746	16.797	3.86351	0.0334561	0.194161
COMMD4	0.172115	0.21467	14.6278	3.85758	0.0336109	0.1948
APEH	-0.100829	-0.13828	21.0322	3.85135	0.033774	0.195484
DCAF7	-0.19202	-0.185388	16.7989	3.84883	0.0338404	0.195607
SMARCA4	0.136383	0.530559	17.4411	3.84449	0.0339548	0.196008
CUL4A	0.00384444	-0.288931	17.4055	3.8399	0.0340764	0.196314
BAK1	0.238392	0.28422	16.0851	3.83905	0.034099	0.196314
EIF3A	0.115061	-0.332709	21.998	3.83737	0.0341435	0.196314
CHPF	0.386279	0.415501	16.2104	3.83357	0.0342446	0.196635
YIPF6	0.00641761	-0.415159	15.9281	3.8306	0.0343241	0.19669
KPNA4	0.085142	0.233141	18.4658	3.82982	0.0343448	0.19669
RTN3	-0.032666	-0.2032	18.387	3.82734	0.0344112	0.196811
SEC31A	0.159648	0.205356	20.3771	3.82436	0.0344914	0.196964
SAFB2	0.198534	0.353216	17.1505	3.82296	0.0345288	0.196964
IRF6	0.166829	0.0282254	19.3105	3.81871	0.0346434	0.197358
EPB41L1	0.137955	0.201526	20.4696	3.8143	0.0347629	0.19778
COMMD3	-0.226299	-0.327278	15.012	3.80904	0.0349056	0.198331
FSD1L	-0.341695	-0.369399	15.8179	3.80283	0.0350752	0.199034
PSME2	0.0563137	0.249717	22.246	3.7898	0.0354337	0.200806
PRMT1	-0.0658904	-0.182212	19.9845	3.78272	0.0356301	0.201338
VWA8	-0.456045	-0.478121	19.8559	3.78149	0.0356645	0.201338
COX5A	-0.260159	-0.116703	19.3912	3.78102	0.0356774	0.201338
BPHL	-0.18392	-0.352277	16.0892	3.77975	0.035713	0.201338
IKBKG	-0.273396	-0.18126	17.9101	3.77692	0.035792	0.201392
EXD2	0.19274	0.110087	16.7416	3.77608	0.0358155	0.201392
HSPB1	-0.0828688	-0.315324	25.6366	3.77161	0.0359406	0.201632
SLC27A3	0.175748	0.565261	15.7144	3.77057	0.0359699	0.201632
GDA	-0.253135	-0.382681	17.8109	3.76836	0.0360321	0.201632
PIP	0.248835	-0.826593	14.3145	3.76794	0.0360439	0.201632
RXRA	0.389271	0.0324486	14.6553	3.75067	0.0365342	0.204112
PFDN2	-0.213852	-0.177609	17.4158	3.74816	0.036606	0.204191
MICALL2	0.0740338	0.24528	16.7143	3.74676	0.0366461	0.204191
LANCL1	-0.090813	-0.248979	19.4651	3.7446	0.0367081	0.204191
HEXA	-0.133855	-0.187531	20.1648	3.74347	0.0367404	0.204191
DDT	-0.234903	-0.37564	15.9853	3.74198	0.0367836	0.204191
CD63	-0.134904	-0.450049	18.347	3.73076	0.037108	0.205404
INPP4B	-0.152565	-0.321955	17.67	3.72655	0.0372308	0.205404
HMOX2	0.204781	0.0233589	17.8362	3.72615	0.0372424	0.205404
DNAH9	-0.253857	-0.308999	18.4677	3.72613	0.0372428	0.205404
NUBPL	0.24439	0.15324	14.905	3.72514	0.0372718	0.205404
UNC45A	0.120723	0.158714	18.8296	3.72385	0.0373096	0.205404
FABP5	-0.451585	-0.42195	22.2747	3.72304	0.0373332	0.205404
ATP1A1	0.119427	0.158833	22.967	3.71485	0.0375736	0.206351
DRG2	-0.125619	-0.270696	16.8196	3.71394	0.0376004	0.206351
DSC3	0.490376	0.360597	20.0226	3.71194	0.0376595	0.206414
VTI1A	0.136973	0.241321	14.9574	3.70727	0.0377978	0.206792
THADA	0.399177	0.335145	14.8077	3.7064	0.0378237	0.206792
BTK	-0.31092	-0.231517	15.4932	3.69923	0.038037	0.207697
CSE1L	-0.090268	-0.142063	20.9736	3.69489	0.0381667	0.208143
SMU1	0.291879	0.0360807	18.0524	3.69018	0.0383082	0.208652
SRSF11	0.199617	0.366185	17.4905	3.68342	0.0385121	0.2095
DFNA5	-0.0645194	-0.346826	18.8308	3.6793	0.038637	0.209916
RPL27A	-0.231536	-0.222609	20.1394	3.67738	0.0386952	0.20997
APOB	0.316298	0.910087	20.5795	3.66683	0.0390176	0.211133
TXLNA	0.17388	0.214202	18.7911	3.66594	0.0390448	0.211133
GNAI1	0.077131	-0.288702	18.7613	3.66559	0.0390556	0.211133
HECTD3	-0.204266	-0.193626	16.2038	3.66226	0.039158	0.211424
PKP3	0.274919	0.213696	20.0076	3.65574	0.0393593	0.212042
PDLIM5	0.307941	0.193201	19.861	3.65539	0.0393702	0.212042
RAPH1	0.328225	0.000159853	17.8686	3.65233	0.0394651	0.21229
LYAR	-0.694931	0.393866	15.1599	3.64224	0.0397799	0.213513
CLDN3	-0.141953	-0.4013	17.6412	3.64189	0.0397909	0.213513
GAA	-0.160652	-0.158616	20.8752	3.63599	0.0399763	0.214243
ADD1	0.129727	0.204365	19.7312	3.63305	0.0400688	0.214474
ZNF207	0.30945	0.369925	18.203	3.63039	0.0401529	0.214588
SLC41A3	-0.11388	-0.353567	17.1618	3.62925	0.0401889	0.214588
ASCC3	-0.167105	-0.331221	18.7323	3.62357	0.0403695	0.215287
SLC27A4	0.210508	0.145983	16.1121	3.62103	0.0404501	0.215453
SLC12A2	-0.634277	-0.231337	20.8435	3.61223	0.040732	0.216034
SERPINB1	0.355639	0.347758	22.655	3.61198	0.0407401	0.216034
DRG1	-0.0298413	-0.238789	17.6684	3.61168	0.0407495	0.216034
TRMT1	0.295887	0.117593	13.5975	3.61141	0.0407583	0.216034
SLC39A7	0.0764614	0.345119	15.8851	3.60884	0.040841	0.216208
CREBRF	-0.29091	-0.43729	16.5923	3.60727	0.0408916	0.216213
SREK1	0.0217662	0.336845	15.6672	3.60413	0.0409931	0.216269
PPP6C	0.103696	0.170852	17.2298	3.60386	0.0410019	0.216269
CHTOP	0.372698	0.491931	16.7926	3.60088	0.0410985	0.216515
GADD45GIP1	-0.615509	-0.0016519	16.7281	3.59788	0.0411957	0.216567
ARRB1	-0.216058	-0.248183	17.334	3.59715	0.0412195	0.216567
PRPF40A	0.125929	0.102196	19.0411	3.59597	0.041258	0.216567
VPS4A	-0.00566015	-0.232267	17.8088	3.5889	0.0414891	0.217517
GMFB	-0.269602	-0.326023	16.4691	3.58732	0.0415408	0.217525
PDAP1	-0.239784	-0.232607	18.6246	3.57217	0.0420413	0.219881
EIF3F	0.154624	0.207821	19.4222	3.55182	0.0427234	0.22318
MTR	-0.699321	-0.571036	15.9857	3.55012	0.0427812	0.223213
NCDN	0.161765	0.238977	16.9022	3.5468	0.0428936	0.223531
PTRF	0.250544	0.326547	19.1494	3.53779	0.0432011	0.224863
MTOR	0.0809582	-0.357324	19.6078	3.52908	0.0435002	0.226149
SDC1	-0.2207	-0.280693	19.5004	3.52165	0.0437571	0.227212
MP68	0.0965565	0.344395	17.4791	3.51915	0.0438441	0.227392
SRM	-0.274535	-0.16789	17.5787	3.50914	0.0441937	0.228932
NAMPT	0.130215	0.289695	20.713	3.50732	0.0442574	0.228988
PDXDC1	0.0569351	0.312057	18.409	3.5033	0.0443991	0.229226
PITPNM1	-0.127967	-0.240357	17.5428	3.50302	0.0444089	0.229226
RAB7A	0.266904	0.224391	21.1842	3.49828	0.0445762	0.229816
ME1	-0.16221	-0.213635	17.6278	3.49029	0.0448599	0.231005
FLAD1	-0.118448	-0.173161	17.6369	3.47939	0.0452504	0.232739
RPL14	-0.27598	-0.201482	20.5869	3.47544	0.0453929	0.233029
METTL7A	-0.0847114	-0.342599	21.4463	3.47485	0.0454141	0.233029
SH3GLB1	0.157773	0.394562	17.6266	3.47049	0.0455718	0.233562
CDKN2AIP	0.240893	0.183657	17.4488	3.46736	0.0456854	0.233868
NMI	-0.175567	0.832446	16.1167	3.46588	0.0457393	0.233869
SMAD3	0.240584	0.180746	15.3253	3.46398	0.0458083	0.233946
EBP	0.27415	0.426597	15.9087	3.46202	0.04588	0.234036
TTC37	-0.0308613	-0.218279	18.375	3.45529	0.0461264	0.234863
SNRPA	-0.21756	-0.456301	18.9038	3.45464	0.0461502	0.234863
JAGN1	0.163424	0.217061	16.2211	3.4525	0.046229	0.234988
DAPK1	-0.231275	-0.169838	15.9621	3.44843	0.0463791	0.235476
C5orf22	0.0122503	0.370655	13.4211	3.44641	0.0464538	0.235579
ARL6IP1	0.166216	0.104626	16.548	3.43874	0.0467386	0.236747
RNASEL	-0.0271154	-0.617646	16.024	3.43723	0.0467946	0.236755
USP5	-0.157015	-0.158737	21.2916	3.43339	0.0469383	0.237205
MYO9B	-0.217647	-0.155413	17.5355	3.43038	0.0470508	0.237266
EPB41	-0.0506708	-0.347001	21.6828	3.42792	0.0471435	0.237266
GSDMD	0.0387388	0.329702	17.5585	3.42778	0.0471487	0.237266
KIF21A	0.475146	-0.377221	19.1586	3.42705	0.0471759	0.237266
PLCH2	0.258247	0.163218	16.1972	3.42463	0.0472671	0.237266
IFT88	0.0607084	-0.317228	17.9379	3.42325	0.0473194	0.237266
ABHD16A	0.0282135	0.220676	16.8253	3.42289	0.0473329	0.237266
S100P	-0.00277593	0.465514	21.2286	3.42093	0.0474068	0.237362
OPTN	0.280341	0.552397	18.1613	3.41851	0.0474983	0.237546
CTSS	0.231723	0.344452	17.723	3.41469	0.0476434	0.237998
UQCRC1	0.154663	0.29825	21.6915	3.41181	0.0477532	0.238153
FYN	0.286784	0.175701	21.3431	3.41099	0.0477842	0.238153
PIGK	0.199139	0.142186	16.6765	3.40778	0.0479072	0.238337
SNX7	-0.195847	-0.130286	15.4028	3.40716	0.0479309	0.238337
SEPT10	-0.00704078	-0.213425	23.8165	3.40375	0.0480616	0.238658
ADH1C	-0.271798	-0.477147	19.5754	3.4026	0.0481054	0.238658
TRIM28	0.175432	0.179474	22.1871	3.4007	0.0481788	0.238749
PROM1	-0.0957148	-0.391647	16.8817	3.39804	0.0482812	0.238772
RTCA	-0.114051	-0.191604	18.2436	3.39772	0.0482935	0.238772
GBP1	0.123871	0.471659	19.4202	3.39599	0.0483602	0.23883
AMPD3	-0.0638264	-0.204948	17.6386	3.39127	0.0485429	0.23946
MTA2	0.307309	0.298633	19.1316	3.38471	0.048798	0.240365
EIF2B1	0.187756	0.136709	17.8832	3.38289	0.0488694	0.240365
IFT57	-0.121141	-0.278052	16.1826	3.37818	0.0490537	0.240365
MSH2	0.104561	-0.221489	19.1595	3.37734	0.0490866	0.240365
DSG2	0.259791	0.278728	20.3706	3.37698	0.0491009	0.240365
PYGL	-0.0470602	-0.233067	20.836	3.37695	0.0491018	0.240365
PDE12	0.0735253	0.175393	17.8106	3.37532	0.0491659	0.240365
PRRC1	0.0277294	0.219367	17.9576	3.37394	0.0492203	0.240365
YTHDF2	0.216212	0.217192	15.4038	3.37383	0.0492247	0.240365
TRIP10	0.127498	0.353759	18.0397	3.37187	0.0493018	0.240471
DICER1	-0.0697676	-0.226091	16.9364	3.36079	0.049741	0.242341
LBR	-0.222065	-0.239126	17.1811	3.35481	0.0499797	0.243058
TXNRD1	-0.115307	-0.186019	20.5746	3.35384	0.0500184	0.243058
ATP2C1	0.140094	0.38638	17.8337	3.3529	0.0500562	0.243058
PPP2R5C	-0.132337	-0.214137	15.6148	3.34731	0.050281	0.243436
EIF2A	-0.055103	-0.139682	19.4125	3.34629	0.0503222	0.243436
AAMDC	0.272234	-0.372117	14.7146	3.34357	0.0504318	0.243436
TRIM4	0.175858	0.160836	20.0341	3.34198	0.0504961	0.243436
MAN2B1	-0.115963	-0.204333	18.1599	3.33965	0.0505906	0.243436
RAD50	0.174967	0.0892279	19.8075	3.33932	0.0506038	0.243436
AKAP1	0.14458	0.333396	14.4969	3.33766	0.0506714	0.243436
CLNS1A	0.657917	0.540527	16.5312	3.33734	0.0506845	0.243436
DOCK5	-0.0544857	-0.271022	22.2472	3.33549	0.0507597	0.243436
SLC6A6	0.194608	0.390888	15.7005	3.33517	0.0507726	0.243436
ATL2	-0.174568	-0.381512	16.2929	3.335	0.0507797	0.243436
C9orf64	-0.17243	-0.269038	18.5095	3.33433	0.050807	0.243436
SLIRP	0.272383	0.110914	16.2145	3.33068	0.0509557	0.24388
AHNAK	-0.260184	-0.403956	25.4217	3.32705	0.0511043	0.244322
FAH	-0.294728	-0.33678	17.2938	3.32432	0.0512163	0.244587
COL14A1	-0.0349208	-0.185578	19.7025	3.32233	0.0512982	0.244692
BCL2L1	-0.215986	-0.183035	15.5029	3.32105	0.051351	0.244692
MRPL15	-0.298648	-0.144289	16.6928	3.31798	0.0514775	0.244777
FAM65A	-0.0265955	-0.363497	22.6529	3.31789	0.0514815	0.244777
CARS2	0.259076	0.139204	19.7123	3.31415	0.0516362	0.245244
COPS3	0.127618	0.169805	18.6055	3.31128	0.0517553	0.245541
CDC40	0.11744	0.121729	15.5412	3.30706	0.0519311	0.24586
CCNL1	0.0723371	-0.520626	15.7001	3.30694	0.0519358	0.24586
CLU	-0.289673	-0.269403	19.796	3.30414	0.0520529	0.246146
CHERP	0.199241	0.36841	17.1824	3.29984	0.0522331	0.246477
ALOX15	-0.0764959	-0.457683	23.1816	3.29976	0.0522365	0.246477
RRP1B	0.244911	0.13804	14.3771	3.29605	0.0523923	0.246939
SETD3	0.0561709	-0.307849	17.2055	3.29344	0.0525024	0.246939
STOM	0.0642487	0.344742	20.4126	3.29338	0.052505	0.246939
PNKP	0.0320813	-0.200904	17.1018	3.28741	0.0527576	0.247633
EHBP1L1	0.314424	0.175291	15.8664	3.28719	0.0527668	0.247633
DHRS1	0.335303	0.385629	18.3031	3.28215	0.0529813	0.248361
PPP4R2	0.12026	0.365164	16.9979	3.28086	0.0530362	0.248361
GBE1	-0.0134607	-0.198898	19.1073	3.279	0.0531155	0.248464
CDC37	-0.18376	-0.0951715	20.0442	3.27542	0.053269	0.248682
DNAJC16	-0.575156	-0.0595121	15.2351	3.27524	0.0532767	0.248682
RIN1	-0.574898	0.114608	17.8824	3.26954	0.0535217	0.24938
LSM7	-0.149604	-0.203686	17.8796	3.26908	0.0535412	0.24938
CLPX	-0.0707446	-0.127372	17.0574	3.26697	0.0536324	0.249537
TUBB1	-0.304986	-0.356275	22.7599	3.25943	0.053959	0.250788
CAPN1	0.00762497	-0.169418	25.044	3.25516	0.0541447	0.251382
GLTP	0.114395	-0.189319	17.9292	3.25118	0.0543187	0.25167
SMC3	-0.0158161	-0.309662	20.9783	3.25109	0.0543226	0.25167
NDUFB7	0.399854	0.355428	14.9737	3.24078	0.054776	0.253464
SWAP70	-0.131161	-0.183942	18.9049	3.23847	0.0548784	0.253464
FYB	-0.698755	-1.62652	14.3817	3.237	0.0549431	0.253464
SLC25A1	0.175803	0.237874	18.587	3.23681	0.0549516	0.253464
TCEB1	-0.256521	-0.163456	18.4602	3.23568	0.0550018	0.253464
PDCD5	-0.348587	0.00619267	17.6048	3.23017	0.0552468	0.253888
PSMA6	-0.225783	-0.0519414	21.1385	3.22867	0.0553137	0.253888
PTGR2	-0.211596	-0.257052	18.3679	3.22777	0.0553539	0.253888
BDH2	-0.0353624	-0.245789	19.7514	3.22647	0.0554119	0.253888
IDH3G	0.174834	0.154594	18.483	3.22606	0.0554304	0.253888
OSBPL2	-0.0868047	-0.286474	21.9363	3.22574	0.0554447	0.253888
PDPR	-0.0950648	-0.2926	17.2676	3.22261	0.0555851	0.254222
DLD	-0.192228	-0.140533	20.6206	3.2215	0.0556348	0.254222
SPR	-0.058254	-0.2275	18.4271	3.21013	0.0561482	0.256298
SSH1	-0.0259076	-0.495333	14.9514	3.20867	0.0562144	0.256331
BCL2L13	0.121985	0.261922	18.3777	3.20146	0.0565425	0.257338
CACUL1	0.412888	0.355165	14.5418	3.20122	0.0565539	0.257338
YWHAQ	-0.0691715	-0.174025	22.3876	3.19546	0.0568177	0.258268
FIS1	-0.26001	-0.30237	16.9327	3.18371	0.0573603	0.260328
MAGED2	0.241149	0.193196	18.2379	3.18188	0.0574453	0.260328
RAP2B	-0.295267	-0.266489	16.7357	3.18176	0.0574509	0.260328
NHLRC2	-0.0877502	-0.14074	18.2778	3.17993	0.057536	0.260442
TOR4A	0.26356	0.594911	17.1385	3.17716	0.057665	0.260754
MAPRE3	-0.0907915	-0.264412	18.2804	3.17467	0.0577815	0.261009
NBAS	-0.0421355	-0.191694	18.1556	3.17023	0.0579896	0.261677
TRAPPC9	0.683785	0.464871	21.741	3.16691	0.0581458	0.262038
NDUFAF3	0.025845	-0.302807	14.3913	3.16509	0.0582313	0.262038
HECTD1	-1.08009	-2.04159	20.1302	3.16437	0.0582655	0.262038
RPS8	-0.212647	-0.122921	22.1865	3.16302	0.0583292	0.262038
RTN1	0.244838	0.164664	18.0107	3.16212	0.0583715	0.262038
GGPS1	-0.316732	-0.0725864	16.4493	3.15558	0.0586817	0.263158
GLA	-0.179394	-0.238209	17.1851	3.15214	0.0588456	0.263621
MAT2A	0.200338	0.143751	20.8179	3.14867	0.0590115	0.264
YIPF4	-0.0215363	0.234453	14.8493	3.14782	0.0590519	0.264
CASP1	0.231027	0.273092	19.8635	3.1441	0.0592303	0.264525
COX5B	-0.306136	-0.25566	19.2618	3.14133	0.0593635	0.264804
STOML2	0.221567	0.159951	20.4685	3.14027	0.0594147	0.264804
RHOA	0.291431	0.227245	19.4406	3.13432	0.0597024	0.265813
UBA3	-0.111528	-0.160308	18.7056	3.13271	0.0597802	0.265887
GPC1	0.0311918	-0.352368	18.0836	3.12869	0.059976	0.266058
SRPRA	0.236965	0.115582	16.8419	3.12817	0.0600012	0.266058
IKBIP	0.331197	0.465862	18.0431	3.12814	0.0600024	0.266058
TRAPPC3	-0.120674	-0.102646	17.7659	3.12431	0.0601894	0.26654
FBXW9	0.0222204	-0.305859	16.3536	3.1234	0.060234	0.26654
QRICH1	0.436359	-0.345298	16.955	3.11857	0.0604705	0.267314
VPS28	-0.120944	-0.154302	17.7036	3.11571	0.0606116	0.267665
MRE11A	-0.189457	-0.0435273	17.4516	3.10858	0.0609636	0.268946
NARS	-0.0383105	-0.161061	21.6918	3.10624	0.0610795	0.269179
RNPEP	-0.106525	-0.210556	21.9957	3.10502	0.0611403	0.269179
REL	-0.126106	0.176599	14.6259	3.10304	0.0612387	0.269339
CCDC9	-0.248521	0.0378019	16.2478	3.10143	0.0613191	0.269419
MIA2	0.212615	0.267836	17.7999	3.09915	0.0614328	0.269646
HARS2	-0.0281645	-0.413981	18.5124	3.09276	0.0617527	0.270776
AASDHPPT	-0.132111	-0.170984	15.7951	3.08402	0.0621934	0.272433
NEK7	0.0174239	0.267222	16.2618	3.07786	0.0625061	0.273527
BCL10	-0.233172	-0.237055	14.6251	3.07394	0.0627063	0.274127
GIT2	0.127143	0.349217	15.9662	3.0717	0.0628208	0.274351
FXR1	0.171671	0.122977	18.914	3.0701	0.0629027	0.274433
GATAD2A	0.331605	-0.00885995	15.9973	3.06717	0.0630529	0.274552
CYB5R3	0.0486627	-0.17276	21.1582	3.06509	0.0631601	0.274552
PSMA2	0.0755613	0.222061	20.5325	3.06443	0.0631937	0.274552
ERBIN	0.14681	0.213139	16.1617	3.06364	0.0632344	0.274552
CP	-0.210197	-0.265874	19.7035	3.06341	0.0632463	0.274552
ZADH2	-0.024144	-0.192085	16.6291	3.06049	0.0633973	0.274933
EXOSC6	-0.167845	-0.282786	16.4193	3.0536	0.0637542	0.276204
BRIX1	0.133579	-0.344086	16.3313	3.0489	0.0639992	0.276675
CDV3	0.310435	0.426583	19.0095	3.04701	0.0640978	0.276675
ABCF3	-0.150748	-0.134818	17.6979	3.04603	0.0641489	0.276675
ARPC1B	0.197338	0.0908598	20.1432	3.04558	0.0641725	0.276675
EPHB2	0.206036	0.168195	14.2137	3.04386	0.0642627	0.276675
LYPLA1	-0.0693562	-0.189904	19.2239	3.04358	0.0642774	0.276675
HM13	0.034013	0.349848	19.3183	3.04298	0.0643088	0.276675
GCHFR	-0.174201	-0.30816	17.0722	3.04057	0.0644356	0.276679
CHRD	-0.0389681	-0.373339	23.3716	3.03909	0.0645133	0.276679
ALDH3B1	-0.23191	-0.500265	21.1628	3.03808	0.0645665	0.276679
PRPF38B	0.0174761	0.621146	14.4454	3.03788	0.0645771	0.276679
COG7	-0.113152	-0.0696511	17.5401	3.03691	0.0646284	0.276679
NSF	0.102695	0.0776055	21.0111	3.02928	0.0650324	0.278134
RRP1	-0.075473	-0.261731	19.4802	3.02249	0.0653941	0.279395
PMPCB	-0.0199017	-0.125218	18.4702	3.02133	0.0654562	0.279395
RBMXL1	0.166758	0.228019	16.6628	3.01947	0.0655555	0.279545
GTF3C1	0.290971	0.302299	15.4252	3.01757	0.0656574	0.279705
PRRC2C	-0.109975	-0.429919	18.9062	3.01239	0.0659358	0.280452
ZNFX1	0.260445	0.199925	15.3241	3.0119	0.0659621	0.280452
FKBP5	0.114095	0.234822	17.3315	3.00831	0.0661563	0.280653
INTS2	0.120742	0.131022	16.9059	3.00777	0.0661854	0.280653
YWHAZ	-0.140718	-0.155999	23.7837	3.00642	0.0662587	0.280653
HSP90AB1	-0.133978	-0.0720178	24.0559	3.00625	0.0662679	0.280653
SEC16A	0.13307	0.162619	17.833	2.99977	0.06662	0.281869
NPTN	-0.19642	-0.228916	18.5044	2.99424	0.0669223	0.282612
IMPDH2	-0.161677	-0.117406	19.6312	2.99417	0.0669258	0.282612
PGS1	-0.0177907	-0.551518	14.3697	2.99125	0.0670859	0.283013
NUFIP2	0.290224	0.177887	16.1839	2.98923	0.067197	0.283074
BTD	-0.201672	-0.412914	14.6354	2.98861	0.067231	0.283074
UQCRH	-0.674248	0.0294685	14.3516	2.98721	0.0673081	0.283125
CTDP1	0.134383	0.157615	15.1138	2.98045	0.0676817	0.284421
VAMP7	-0.160377	-0.521861	15.3413	2.97372	0.0680564	0.285463
MRPS31	0.120821	0.42018	16.4534	2.97363	0.0680614	0.285463
WDR26	0.142924	-0.363246	16.0259	2.97052	0.0682349	0.285816
OTUD6B	0.0258123	-0.353932	23.7948	2.96976	0.0682772	0.285816
ITGB1	0.123788	0.180887	21.5219	2.96842	0.0683525	0.285856
RPL29	0.348549	0.572548	19.3834	2.96487	0.0685517	0.286413
NUP214	0.236691	0.167592	17.4891	2.96287	0.0686642	0.286607
PHPT1	-0.481963	-0.299091	16.3538	2.95915	0.0688741	0.287207
CD81	0.212576	0.251167	17.6043	2.95537	0.0690879	0.28749
NDUFC2	0.253135	0.298181	15.5003	2.95458	0.0691324	0.28749
FAM192A	-0.189307	-0.265031	14.7003	2.95444	0.0691407	0.28749
IFI30	0.243609	0.535359	18.0464	2.95192	0.0692837	0.28774
SH3D19	-0.0538141	-0.338427	16.7819	2.94964	0.0694134	0.28774
KDM1A	0.107207	-0.369064	17.2802	2.94894	0.0694535	0.28774
TMEM179B	0.0575287	0.271758	15.4496	2.94872	0.0694659	0.28774
P4HA1	-0.128908	-0.102171	17.2403	2.94558	0.0696451	0.288207
LSG1	-0.36664	-0.362277	14.9828	2.94088	0.0699144	0.288947
USP10	-0.133224	0.331139	17.0295	2.94014	0.0699569	0.288947
AUH	0.0537009	0.34271	18.2182	2.93819	0.0700687	0.289133
CAB39L	-0.115236	-0.339908	15.1337	2.93247	0.0703986	0.290139
CTNND1	0.230961	0.170565	22.3714	2.93165	0.0704461	0.290139
SRC	0.0842004	0.148875	17.5117	2.92814	0.0706495	0.290701
SEC22B	0.237855	0.0549522	20.2594	2.92599	0.0707746	0.290935
EEF1A2	0.276093	0.14644	22.3313	2.92396	0.0708927	0.290935
UBA6	0.144094	0.214137	20.1743	2.92371	0.0709075	0.290935
UBLCP1	-0.127655	-0.166626	18.049	2.92072	0.0710821	0.29123
ILK	0.16976	0.132736	17.1825	2.91988	0.0711308	0.29123
CAMK1D	-0.0884419	-0.183578	17.2751	2.91885	0.0711911	0.29123
RPN2	0.104545	0.197569	21.3648	2.91696	0.0713022	0.29123
VCP	-0.16288	-0.117931	24.6149	2.91674	0.0713147	0.29123
LIMD1	-0.0174906	-0.321582	15.6662	2.91094	0.0716557	0.292347
SNRPF	0.0840793	0.235725	17.8767	2.90774	0.0718445	0.292842
SCAMP2	0.15269	0.229269	18.5054	2.90656	0.0719146	0.292853
SSB	-0.110264	-0.159197	22.1513	2.90045	0.0722769	0.294029
TMF1	0.192958	0.26193	15.2906	2.89941	0.0723388	0.294029
RABL2A;RABL2B	-0.153418	-0.356198	16.9262	2.89206	0.0727777	0.295536
LANCL2	0.0109629	-0.148867	18.084	2.88638	0.073119	0.296569
NLE1	0.250175	0.0034852	18.3507	2.88556	0.0731688	0.296569
LMF2	0.209682	0.223953	16.9892	2.88311	0.0733162	0.29689
AGRN	0.304784	0.178642	17.5343	2.88171	0.0734011	0.296956
RUVBL1	-0.144409	-0.196575	22.016	2.87991	0.0735098	0.296979
TRAPPC4	-0.257097	-0.246787	16.3954	2.87828	0.0736089	0.296979
FUCA2	-0.203829	-0.325789	16.8309	2.87777	0.0736401	0.296979
JUP	0.298818	0.140215	22.5117	2.8771	0.0736803	0.296979
ATP5B	0.177158	0.255075	24.5866	2.87386	0.0738774	0.297497
ARPC1A	0.185052	0.113478	18.7439	2.87237	0.0739686	0.297588
KLF5	0.251006	0.440653	13.9982	2.86426	0.0744648	0.299307
GDPD1	-0.144724	-0.289315	14.619	2.86148	0.0746358	0.299621
YWHAE	-0.176476	-0.142171	23.8984	2.86075	0.0746809	0.299621
SUPT5H	0.174939	-0.0128267	19.2954	2.85266	0.0751812	0.300811
DOCK10	-0.17726	-0.158218	17.6657	2.85155	0.0752498	0.300811
FARSA	0.230283	0.109001	18.8895	2.85151	0.0752521	0.300811
XRN2	-0.064267	-0.21557	20.2645	2.85147	0.0752547	0.300811
RCC1	0.221342	0.248107	20.2438	2.84723	0.0755187	0.301588
TMLHE	-0.671105	-0.221263	14.6948	2.84301	0.0757822	0.302244
CTNNB1	0.244948	0.115581	21.7529	2.84238	0.0758221	0.302244
SOWAHC	0.167051	0.177625	15.8324	2.83955	0.0759992	0.302672
RBM34	0.796997	0.206335	15.0603	2.83501	0.076285	0.303532
BPIFB1	-0.274976	-0.382229	23.5736	2.83145	0.0765096	0.304079
DBN1	-0.35848	0.195326	16.5512	2.83016	0.0765915	0.304079
ABHD11	-0.0931204	-0.180845	18.8764	2.82951	0.0766327	0.304079
ESD	-0.166762	-0.162002	21.0722	2.82546	0.0768894	0.304819
TPPP3	-0.399237	-0.511111	22.1441	2.82404	0.0769798	0.304899
NGFR	0.282419	0.0979833	16.8229	2.82157	0.0771376	0.305245
RAI14	-0.0303889	0.285088	18.755	2.81641	0.0774672	0.306139
PANK4	-0.105771	-0.116716	17.6046	2.81583	0.0775044	0.306139
APPL1	-0.158314	-0.13921	18.1552	2.81301	0.0776853	0.306575
ATAD1	0.174437	0.109402	17.2221	2.81072	0.0778331	0.306879
AHCYL1	0.175169	0.00871731	17.8908	2.80958	0.0779065	0.306889
RACK1	0.189786	0.0555358	22.4075	2.80534	0.0781803	0.307068
CHORDC1	-0.0445359	-0.159284	18.5361	2.80503	0.0782004	0.307068
PPT1	-0.0806404	-0.220143	18.5871	2.80406	0.078263	0.307068
USP39	-0.0845163	-0.373862	18.1061	2.80354	0.0782967	0.307068
CD40	0.0903621	0.472965	14.6126	2.80341	0.0783054	0.307068
AIDA	0.157872	-0.00527674	18.8674	2.79461	0.0788778	0.308426
TALDO1	-0.000818003	-0.187081	22.6214	2.7944	0.078892	0.308426
RAB1B	0.183282	-0.0355377	18.6518	2.7931	0.0789769	0.308426
UBR4	0.112659	-0.050032	20.9115	2.79278	0.0789981	0.308426
MCTS1	-0.107289	-0.187335	18.6107	2.79264	0.0790071	0.308426
FUS	0.175333	0.374049	19.2804	2.78933	0.0792241	0.308995
STEAP3	0.207056	-0.183309	16.3841	2.78794	0.0793154	0.30907
TGOLN2	-0.130253	-0.154452	17.7837	2.78687	0.0793857	0.30907
SRP68	0.226802	0.184003	22.1749	2.78287	0.0796492	0.309818
HADHB	0.155997	0.165508	21.8901	2.7803	0.0798194	0.310202
ADAM17	-0.328143	0.740446	17.3847	2.77813	0.0799629	0.310243
SEC24C	0.0842905	0.112177	20.3625	2.77698	0.0800392	0.310243
SERPINA1	-0.284807	-0.233384	16.4043	2.7756	0.0801306	0.310243
NIPSNAP3A	-0.366994	-0.231305	19.298	2.7753	0.0801506	0.310243
SH3PXD2B	-0.18939	-0.145423	18.4051	2.77475	0.0801873	0.310243
SORT1	-0.0580992	-0.23028	17.2044	2.77117	0.0804261	0.31089
GLO1	-0.165649	-0.207428	20.3052	2.76415	0.0808959	0.312428
LYZ	0.464693	-0.755999	14.9947	2.76219	0.0810273	0.312558
STX4	0.179768	0.185872	17.6511	2.7615	0.0810736	0.312558
TTC27	0.322728	0.555883	15.2476	2.75246	0.081685	0.314398
PTPN23	0.305442	0.366581	19.5579	2.7523	0.0816958	0.314398
REPS1	0.179078	0.184682	16.9482	2.74842	0.0819593	0.314979
ANP32B	-0.266765	-0.199688	19.9528	2.74794	0.0819918	0.314979
CPPED1	-0.522782	-0.586419	14.0648	2.74467	0.0822152	0.315558
LRBA	-0.15876	-0.170946	21.2151	2.74146	0.082435	0.316122
CD3EAP	0.367823	0.482497	12.7468	2.73835	0.0826484	0.316661
PSMA3	-0.0961293	0.0944679	20.1153	2.73351	0.082981	0.317655
CAPZA2	0.167785	0.197117	20.3014	2.72957	0.0832537	0.318408
SLC35E1	0.0677449	0.21645	14.837	2.72829	0.0833426	0.318408
SLC38A10	0.136467	0.232602	15.592	2.72735	0.0834073	0.318408
ACAD10	0.188854	-0.146308	16.9951	2.72594	0.0835058	0.318408
FAM96B	0.204783	0.359913	16.235	2.72443	0.0836105	0.318408
KANK3	-0.0925451	-0.328773	17.0128	2.72328	0.0836907	0.318408
COMT	-0.118973	-0.168934	21.6519	2.72327	0.0836913	0.318408
RPRD1B	-0.0201794	0.237315	17.8729	2.71875	0.0840068	0.319329
RAB4B	-0.0580621	-0.193748	16.8219	2.7157	0.0842199	0.31964
FLRT3	0.243913	0.0282643	16.1576	2.71547	0.084236	0.31964
GBA	-0.179043	-0.106816	18.7969	2.71274	0.084428	0.319751
PTGR1	0.00953395	-0.225853	20.9344	2.71129	0.0845301	0.319751
VPS52	-0.098853	0.179462	16.6608	2.7109	0.0845576	0.319751
BAZ1A	0.523674	0.518795	19.5992	2.70993	0.0846256	0.319751
MOB2	-0.0897999	-0.160521	16.2159	2.70982	0.0846334	0.319751
CPSF6	-0.185032	-0.062697	19.0624	2.70566	0.0849269	0.320397
SLC25A11	0.203014	0.221437	18.5482	2.70531	0.0849521	0.320397
DPYD	-0.584596	-0.435848	18.8116	2.69138	0.0859441	0.323744
HSPB11	-0.115786	-0.342583	19.0219	2.6902	0.0860288	0.323744
BSDC1	-0.138719	0.359018	13.1506	2.68879	0.0861298	0.323744
AKAP9	-0.0287347	-0.239438	20.9615	2.68868	0.0861378	0.323744
THNSL1	0.280604	0.756577	17.786	2.68726	0.0862394	0.323845
TFRC	-0.128959	-0.147125	17.6112	2.68498	0.0864036	0.324182
P4HA2	-0.0558642	-0.318291	15.0191	2.68309	0.0865401	0.324413
NIT1	-0.116432	-0.176852	19.3362	2.68206	0.0866147	0.324413
SHC1	0.169568	0.263372	17.2758	2.68093	0.0866961	0.324438
ITGB5	0.327255	0.165769	17.3718	2.67876	0.0868533	0.324746
FZD6	0.247478	0.287239	14.9201	2.67356	0.0872306	0.325876
XPOT	-0.178668	-0.0458964	17.6133	2.6723	0.0873231	0.325941
CST3	-0.303983	-0.26075	16.2621	2.67064	0.0874436	0.326111
RALA	0.0625989	-0.173022	18.2287	2.66806	0.0876323	0.326173
PGD	-0.14896	-0.216872	23.0809	2.66763	0.0876642	0.326173
ATP6AP2	-0.119757	-0.221601	15.6951	2.66633	0.0877593	0.326173
ANKLE2	-0.340852	-0.13049	17.498	2.66534	0.0878319	0.326173
PKN2	-0.16172	-0.175196	20.0129	2.66528	0.087836	0.326173
ACAD9	-0.347629	-0.445767	19.4214	2.66034	0.0881989	0.326377
CAD	0.158447	0.0535927	18.3192	2.66032	0.088201	0.326377
BPGM	-0.277994	-0.16565	18.5968	2.66007	0.0882188	0.326377
EFHD2	-0.250519	-0.067534	19.9708	2.65962	0.0882526	0.326377
MRPS14	-0.161937	-0.222435	15.5813	2.65931	0.0882749	0.326377
ZMPSTE24	0.156364	0.176178	17.8182	2.6584	0.088342	0.326377
ALDH1A1	-0.190994	-0.408946	24.7325	2.65279	0.088757	0.327631
AKR1C3	-0.0883934	-0.224995	21.1964	2.64946	0.0890044	0.328134
IPO9	-0.179721	-0.0375869	18.1712	2.64826	0.0890937	0.328134
CSRP1	0.360118	0.213973	18.3535	2.64739	0.0891586	0.328134
TNPO2	0.0189133	0.133571	17.9971	2.64604	0.0892597	0.328134
PEPD	-0.199766	-0.167941	19.0792	2.64588	0.0892712	0.328134
HERC4	-0.0214434	-0.182243	17.5446	2.64069	0.0896599	0.328727
LGALS8	0.30665	0.00244308	16.4443	2.64026	0.0896922	0.328727
DHX57	-0.498152	-0.193728	14.7547	2.64008	0.0897051	0.328727
CHD3	-0.310307	-0.296632	18.2371	2.63968	0.0897355	0.328727
ENY2	-0.134286	-0.400533	15.105	2.63865	0.089813	0.328734
FAM83H	0.257881	0.245121	19.4907	2.63742	0.0899056	0.328795
CUL3	-0.137401	-0.109881	19.0617	2.63493	0.0900925	0.329021
XRCC5	0.217927	0.103316	22.7103	2.63458	0.0901189	0.329021
COG1	-0.411872	0.18235	16.2487	2.63282	0.0902521	0.32923
CCT5	0.159045	0.175341	21.4425	2.63075	0.0904084	0.329394
GOLGB1	-0.175359	-0.0668936	20.4097	2.62995	0.0904689	0.329394
CCT7	0.177316	0.0680898	22.3393	2.62892	0.0905468	0.329394
RPL6	-0.219414	-0.139855	21.0344	2.62822	0.0906004	0.329394
MCM4	-0.391969	-0.348225	16.8772	2.62572	0.0907899	0.329579
PGPEP1	-0.139104	-0.252433	15.283	2.62554	0.0908032	0.329579
TPPP	-0.270834	-0.274177	16.3502	2.62394	0.0909256	0.329748
TBL1XR1	0.357504	0.407779	17.0138	2.61851	0.0913392	0.330696
YARS2	0.175638	0.397268	16.8549	2.61812	0.0913695	0.330696
SEC24D	0.108994	0.148532	17.2073	2.61752	0.0914155	0.330696
HYOU1	-0.121085	-0.145618	21.5621	2.61628	0.0915106	0.330764
DCXR	0.151189	0.123003	18.6028	2.60775	0.0921665	0.332492
PURB	-0.11862	-0.131599	18.3222	2.60726	0.0922042	0.332492
TMEM205	0.258698	0.078566	18.4118	2.60708	0.0922185	0.332492
BCAT2	-0.123107	-0.131822	18.7957	2.6058	0.0923172	0.332572
FTO	0.300478	-0.130005	17.591	2.60392	0.0924629	0.332619
IMUP	-0.398111	-0.216711	17.1117	2.60269	0.0925583	0.332619
MVB12A	-0.097941	-0.311269	15.0467	2.60267	0.0925602	0.332619
DNM2	0.0907539	0.129403	19.8362	2.59885	0.0928569	0.333409
ICAM1	-0.31587	-0.884343	18.06	2.59556	0.0931135	0.334054
ALCAM	-0.0827747	-0.237689	22.3848	2.59238	0.0933623	0.334582
ANXA2	0.189669	-0.102616	25.13	2.59171	0.0934148	0.334582
SUGT1	-0.242332	-0.17078	20.096	2.58802	0.0937042	0.335244
TAF15	0.222087	0.410463	20.5339	2.5869	0.0937924	0.335244
SOD2	-0.464546	-0.000112463	18.744	2.58641	0.0938313	0.335244
ENDOG	-0.0704166	-0.279908	17.5972	2.58429	0.0939979	0.335563
CD9	0.118602	-0.273859	20.209	2.57875	0.0944359	0.336833
PGM2	-0.0733044	-0.188349	21.7147	2.57783	0.0945089	0.336833
GIT1	-0.23315	0.177349	18.4304	2.57575	0.0946743	0.337146
WDR91	-0.220503	-0.0984315	16.9938	2.57042	0.0950988	0.33838
FAM120A	0.2217	0.101384	19.3872	2.56808	0.0952858	0.338768
OCIAD1	0.097684	0.12763	18.1964	2.56264	0.0957228	0.339364
FAM96A	-0.313994	-0.310785	14.5443	2.56254	0.0957306	0.339364
TUBB2A	0.318643	0.412162	19.9962	2.56216	0.0957615	0.339364
TBXAS1	-0.176064	-0.128011	18.2853	2.56147	0.0958168	0.339364
CEACAM5	-0.650642	-0.396382	16.2696	2.56113	0.0958445	0.339364
PPIL4	-0.180785	-0.0887604	16.1563	2.55887	0.0960262	0.339731
CD2AP	-0.0622481	0.266211	18.9725	2.55698	0.0961789	0.339994
TPD52L1	-0.166337	-0.238275	16.8118	2.55493	0.0963453	0.340305
UTP3	1.51049	1.25685	20.6495	2.55361	0.096452	0.340405
NHP2	0.137971	0.468211	17.3093	2.55161	0.0966142	0.340621
GPAA1	-0.21079	-0.114825	17.3276	2.55085	0.0966762	0.340621
FBXO38	0.124326	0.174874	17.8724	2.54967	0.0967724	0.340621
ARMC10	0.243162	0.0695553	17.8388	2.549	0.096827	0.340621
XRCC4	0.221044	-0.318325	15.5637	2.54613	0.0970606	0.340987
HNRNPH3	0.202556	0.304676	19.2004	2.5458	0.0970882	0.340987
LSP1	0.484875	0.540656	16.5367	2.54352	0.0972742	0.341247
ADH7	-0.286252	-0.441318	20.0708	2.5419	0.0974072	0.341247
FAM107B	-0.233101	-0.452653	16.9325	2.5392	0.0976284	0.341247
ANK3	0.150391	0.131173	20.1479	2.53909	0.0976378	0.341247
SAMD9L	-0.497497	-0.186341	17.2006	2.53843	0.0976914	0.341247
ITGA2	0.124428	0.149153	20.2822	2.53834	0.0976991	0.341247
DCTN1	0.0971165	0.132944	20.2165	2.53818	0.0977124	0.341247
MPP7	-0.203711	-0.0387225	17.9924	2.5331	0.0981312	0.342337
UBE3C	0.316928	0.542533	17.0017	2.53183	0.0982359	0.342337
MRPL4	0.354977	0.109885	15.8047	2.53152	0.0982613	0.342337
CROT	-0.0695606	-0.332666	17.5576	2.52991	0.098395	0.342528
RAB3GAP2	-0.0340646	-0.243499	18.0166	2.52722	0.098618	0.34303
MCM2	-0.33146	-0.00757421	16.9266	2.52567	0.0987468	0.343203
ARPP19	-0.330574	-0.208855	16.3546	2.52309	0.0989615	0.343531
PTRHD1	-0.208768	-0.277324	17.2537	2.52242	0.0990174	0.343531
EIF2S2	-0.136656	-0.132089	20.2887	2.52062	0.0991684	0.343531
EMC1	-0.168993	-0.391724	19.2373	2.52032	0.0991927	0.343531
SLK	0.130792	0.106524	20.4349	2.5198	0.0992369	0.343531
EIF2B2	-0.519266	-0.0206099	17.8397	2.51643	0.0995188	0.344232
ACBD3	-0.0228583	0.18047	19.5944	2.5148	0.0996559	0.344432
JAK1	0.433448	0.000854471	14.1359	2.51035	0.100031	0.345451
DNAJC19	-0.137897	-0.233423	14.5577	2.5049	0.100491	0.346623
FAM129A	0.130008	0.352122	17.6655	2.50445	0.10053	0.346623
TOR1AIP2	0.139095	0.254145	15.0733	2.50065	0.100852	0.347459
TBC1D10A	-0.102447	-0.236589	15.1652	2.49876	0.101013	0.347736
TAX1BP3	0.283704	0.524313	17.3587	2.49577	0.101268	0.348339
RABGGTA	-0.180908	-0.134048	18.8959	2.49407	0.101413	0.348562
FAHD1	0.137118	0.08686	17.7411	2.49241	0.101555	0.348775
CWC25	-0.416501	-0.170075	17.3402	2.48858	0.101884	0.349426
CEP97	0.218363	-0.0103106	15.9779	2.48833	0.101906	0.349426
FAM134C	-0.0246529	0.270727	15.8368	2.48303	0.102364	0.350556
GRSF1	-0.11059	-0.0862341	17.2154	2.48264	0.102397	0.350556
CLPTM1	0.0819699	0.229433	16.8005	2.48128	0.102515	0.350683
CD109	0.0369293	-0.22971	20.2319	2.48001	0.102625	0.350782
GNB1	0.190353	0.267464	19.3069	2.4731	0.103225	0.352558
FUBP3	0.259627	0.239351	18.5948	2.4702	0.103478	0.353145
TIA1	0.0596699	0.309949	15.7235	2.4682	0.103654	0.353318
FOXK1	0.120186	0.262181	13.899	2.46776	0.103692	0.353318
DNAJC3	-0.164694	-0.112417	18.9938	2.46523	0.103915	0.353799
RABEP2	0.213358	0.191789	18.6475	2.4613	0.10426	0.354698
BAIAP2L1	-0.0470878	-0.227885	18.3955	2.45643	0.104691	0.355883
SFXN3	-0.111824	-0.316253	19.026	2.45423	0.104886	0.356267
ECHS1	-0.00957966	0.219379	21.0206	2.4515	0.105128	0.35668
GALM	0.407065	0.0578419	17.7146	2.45101	0.105172	0.35668
TM9SF4	0.0479663	0.144378	18.9506	2.44892	0.105358	0.357034
MPZL2	0.135207	0.33196	15.4497	2.44622	0.105599	0.357572
KIAA1524	-0.437139	0.085579	14.7051	2.44424	0.105776	0.357891
WNK1	0.00617158	-0.338103	16.0334	2.44241	0.10594	0.358167
ISY1	0.0378641	-0.562681	16.4753	2.44046	0.106115	0.358319
NME5	-0.140343	-0.324279	17.0336	2.44007	0.10615	0.358319
MYO7A	0.230246	0.375163	18.4088	2.43683	0.106442	0.358795
MYEF2	0.202638	0.0663926	16.7515	2.43645	0.106476	0.358795
PTPRA	0.116638	0.381324	16.47	2.43575	0.106539	0.358795
OSBP2	-0.211232	-0.102256	16.6144	2.43357	0.106736	0.359181
TMED1	0.107004	0.0889442	16.5247	2.42678	0.107352	0.360939
HDLBP	0.123919	0.0452428	21.0453	2.42569	0.107452	0.360939
NEK9	0.0775798	0.165603	18.5388	2.42447	0.107563	0.360939
NOSIP	0.0138046	0.41301	15.1624	2.42416	0.107591	0.360939
TLN1	0.138252	0.124883	21.8077	2.42151	0.107833	0.361117
SKP1	-0.32479	-0.0423699	21.2279	2.42107	0.107874	0.361117
PLOD2	0.173375	-0.281549	14.5603	2.42084	0.107894	0.361117
TXNDC12	-0.224919	-0.274778	18.5514	2.41572	0.108364	0.362411
VPS13A	0.315267	0.350574	20.6238	2.4146	0.108467	0.362476
PRPF6	0.242318	0.0627949	18.3298	2.41058	0.108838	0.363233
TRIP6	0.150008	0.293894	18.3278	2.41026	0.108867	0.363233
MRPL17	0.0492114	-0.235005	16.2125	2.40942	0.108945	0.363233
PPP2R2A	0.0961477	0.258149	18.0617	2.40581	0.109279	0.364067
GSTM4	-0.889812	-0.11836	14.3004	2.40236	0.109599	0.364599
PLBD2	-0.226403	0.124452	17.8731	2.40228	0.109606	0.364599
ATP2B1	-0.0755301	-0.154735	17.2674	2.39788	0.110017	0.365684
SPAG1	0.0708417	-0.170671	17.1267	2.3938	0.110399	0.366673
PTER	-0.484368	0.0360612	16.6609	2.38879	0.11087	0.367956
PPP1R7	-0.212391	-0.110359	19.5576	2.3866	0.111076	0.368164
TSNAX	-0.215946	-0.127903	16.8068	2.38632	0.111102	0.368164
WASL	-0.188078	-0.10395	17.0775	2.38432	0.111292	0.368511
NUDT21	-0.159024	-0.16683	19.216	2.3774	0.111949	0.370403
BAZ1B	0.110678	0.319932	19.3362	2.37331	0.112338	0.371305
HAGH	-0.157201	-0.173142	19.1827	2.37275	0.112392	0.371305
AFG3L2	0.122318	0.135591	19.2814	2.36787	0.112859	0.372563
ITGB4	0.291953	0.0932366	20.8728	2.36397	0.113234	0.373435
GOSR1	0.121123	0.172933	15.9343	2.36334	0.113295	0.373435
HSDL2	0.306688	0.0725679	19.0479	2.36174	0.11345	0.373439
ARHGAP18	0.0859715	-0.298392	20.878	2.36154	0.113468	0.373439
DYNC2H1	-0.0746348	-0.150549	20.2364	2.35911	0.113703	0.373929
BOLA2	-0.410091	-0.17751	16.009	2.35339	0.114259	0.375472
GFM1	0.20811	0.25922	19.2014	2.35197	0.114397	0.375509
YES1	0.114875	0.422127	17.4438	2.35149	0.114443	0.375509
LAMP2	-0.19344	-0.174151	19.1954	2.34989	0.1146	0.375622
CLIC3	-0.181781	-0.373391	15.7532	2.34937	0.114651	0.375622
APP	-0.0294083	-0.296628	15.992	2.34705	0.114877	0.376079
MACF1	0.150159	0.11036	20.4538	2.34552	0.115027	0.376287
SUB1	-0.303662	-0.077005	20.1893	2.3438	0.115195	0.376547
PRSS3	-0.0644606	-0.281638	18.2388	2.34294	0.11528	0.376547
DNAJC1	0.280404	0.307555	13.8827	2.34092	0.115478	0.376911
IGF2R	-0.139474	-0.189786	18.7803	2.33977	0.115592	0.376913
DOPEY2	-0.121027	-0.138327	13.9311	2.33915	0.115653	0.376913
SPTBN2	0.255307	-0.0719571	20.3307	2.33624	0.115941	0.377568
DNAL1	-0.314655	-0.276746	15.0564	2.333	0.116261	0.378011
BAG6	0.119931	0.109718	18.6313	2.33284	0.116277	0.378011
TMED7	0.106526	0.120831	18.8099	2.33199	0.116361	0.378011
CEP83	0.0498393	-0.532354	17.8343	2.33073	0.116486	0.378011
MTMR6	-0.168017	-0.127413	17.7401	2.33	0.116559	0.378011
MFAP1	0.0444805	0.361791	15.493	2.3296	0.116599	0.378011
RPL5	0.204286	0.099586	21.4261	2.32667	0.116891	0.378673
PYCARD	-0.114852	-0.173342	19.5778	2.32455	0.117102	0.379076
SCPEP1	-0.022974	-0.292935	19.442	2.32259	0.117298	0.379137
DNAJA1	0.0411713	0.252539	19.5062	2.32257	0.1173	0.379137
CTBP1	0.20942	0.121461	18.096	2.32113	0.117444	0.379137
MCM6	-0.278627	-0.0617091	17.9428	2.32087	0.11747	0.379137
DLGAP4	0.165645	0.15097	17.1459	2.31882	0.117675	0.379263
CFAP36	-0.132195	-0.328611	14.4676	2.31874	0.117684	0.379263
PHYHD1	-0.00498084	-0.163722	18.616	2.3146	0.1181	0.380214
CELF1	0.105146	0.102909	16.804	2.31406	0.118155	0.380214
PPP4R3A	0.0381934	0.173635	16.3334	2.31041	0.118524	0.380526
CHKB	-0.129473	-0.27612	15.3083	2.3103	0.118534	0.380526
ACOT9	-0.112656	-0.131571	19.296	2.30988	0.118577	0.380526
INTS6	-0.332103	-0.456943	16.0286	2.30902	0.118665	0.380526
SLC16A1	0.224968	0.170657	16.3378	2.30877	0.11869	0.380526
SLC30A9	-0.0187335	-0.173252	16.2685	2.30722	0.118847	0.380749
TMEM41B	0.0542317	0.227883	14.7308	2.30556	0.119015	0.381007
ACTBL2	0.156335	0.162188	24.6038	2.30454	0.119119	0.381058
CC2D1A	-0.117025	0.0868074	17.8948	2.30171	0.119408	0.381701
NDUFA7	0.389307	0.359079	16.5899	2.30056	0.119525	0.381794
GLYR1	-0.0800986	-0.234614	16.5272	2.29958	0.119625	0.381834
ASMTL	-0.0585336	-0.247075	17.2833	2.29674	0.119915	0.3822
PTPN1	0.0747773	0.159751	18.0347	2.29674	0.119916	0.3822
RAB23	0.169537	-0.173515	14.6819	2.29338	0.12026	0.383015
TP53I11	0.241775	0.111969	15.9042	2.29155	0.120449	0.383104
STXBP3	0.141742	0.138533	18.1889	2.29093	0.120512	0.383104
COPZ1	-0.147198	-0.0430395	18.7423	2.28874	0.120739	0.383104
RDX	-0.187086	-0.146128	18.9647	2.28858	0.120756	0.383104
CETN2	-0.289947	-0.246546	17.4904	2.28759	0.120857	0.383104
USP19	-0.155652	-0.81356	20.943	2.28753	0.120864	0.383104
PDLIM4	-0.115309	-0.332688	17.9665	2.28712	0.120906	0.383104
PBDC1	-0.355642	-0.134512	18.0074	2.27818	0.121834	0.385764
ADPRHL2	0.039082	0.34825	17.6334	2.27365	0.122307	0.386979
ADH1B	-0.202783	-0.356456	17.4404	2.27155	0.122527	0.387392
FUNDC2	-0.107261	-0.179951	16.472	2.26875	0.122821	0.387681
AKR1B1	-0.194581	-0.154734	19.814	2.26866	0.12283	0.387681
SNRNP40	0.199365	0.315267	18.8374	2.26622	0.123088	0.387681
SAP18	0.406111	0.383995	18.1026	2.26555	0.123158	0.387681
TPD52	0.267769	0.475088	18.9014	2.26498	0.123218	0.387681
NCBP3	0.256633	-0.0576162	15.767	2.26485	0.123232	0.387681
PDCD6IP	0.00937849	-0.194825	22.7214	2.26474	0.123244	0.387681
STIP1	-0.239768	-0.153425	22.0032	2.26182	0.123552	0.388372
MDH2	-0.0925771	-0.0936637	23.4044	2.25996	0.123749	0.388562
KCTD12	-0.31157	-0.273929	19.494	2.25955	0.123792	0.388562
RBM12B	1.17613	0.475939	14.4766	2.25693	0.124071	0.38895
ADA	0.215374	-0.059412	15.9001	2.25647	0.124119	0.38895
HEBP1	-0.231669	-0.0863455	17.3675	2.25586	0.124185	0.38895
CCDC50	-0.128961	-0.202577	15.4167	2.25279	0.124512	0.389693
NAXE	-0.163262	-0.159882	18.8028	2.24858	0.124962	0.390607
LRPAP1	-0.208188	-0.0880471	16.8199	2.24802	0.125022	0.390607
CHAMP1	0.272964	-0.0768047	16.282	2.24754	0.125073	0.390607
PTCD3	0.163897	0.108809	18.3671	2.24441	0.125409	0.391374
GPRC5C	0.281906	0.26601	14.5947	2.23671	0.12624	0.39358
SDF2	0.381548	0.278446	15.7662	2.23618	0.126297	0.39358
SRPK1	0.171084	0.21031	16.2862	2.23043	0.126922	0.395162
GPATCH4	0.0145768	-0.203973	19.4087	2.22983	0.126987	0.395162
EDF1	-0.131521	-0.206019	18.4	2.22828	0.127157	0.395287
NADK2	0.271026	-0.0926887	16.227	2.22779	0.127209	0.395287
ARCN1	0.0473912	0.129667	20.1258	2.22374	0.127653	0.396382
LDHA	-0.0872178	-0.156458	22.7698	2.21613	0.12849	0.398696
RAB9A	0.244858	0.131267	16.849	2.21269	0.12887	0.399588
SH3BP1	-0.00170645	0.172066	17.3841	2.20757	0.129439	0.400793
KRT3	0.592038	0.0959272	17.5099	2.20668	0.129538	0.400793
DDX27	-0.0937883	0.183491	16.8291	2.20665	0.12954	0.400793
GOLGA4	-0.430973	0.421819	18.7807	2.20587	0.129628	0.400793
CCDC97	-0.0380803	0.35839	15.5304	2.20314	0.129932	0.401447
SARS	-0.0933096	-0.16972	20.5741	2.19651	0.130675	0.403393
FARSB	0.204333	0.0673949	19.5214	2.19581	0.130754	0.403393
ERMP1	-0.0102363	-0.186709	20.9741	2.19504	0.13084	0.403393
TKT	-0.00101683	-0.145626	25.2921	2.19283	0.131089	0.403873
ADSS	-0.106178	-0.172725	20.4879	2.18775	0.131663	0.405355
PBXIP1	-0.201263	-0.227159	17.8474	2.18529	0.131942	0.405925
NDE1	-0.311152	-0.387262	14.8638	2.18347	0.132149	0.406274
SHMT2	-0.0934493	-0.0981355	20.3914	2.18163	0.132359	0.406632
EIF3B	0.0692323	0.0742459	21.3663	2.18049	0.132489	0.406744
AP5B1	0.190073	0.197944	13.3642	2.17671	0.132921	0.407633
TMEM165	0.0439208	0.330483	19.9731	2.17631	0.132967	0.407633
AMPD2	-0.165867	-0.221399	16.7038	2.17323	0.13332	0.408428
SRCAP	0.100526	-0.134566	19.4583	2.17106	0.13357	0.40863
ANKRD35	0.268573	0.0170069	17.7512	2.17101	0.133574	0.40863
COPG2	0.139115	0.175955	18.7475	2.16963	0.133734	0.408829
NNT	0.219235	0.133591	20.6532	2.1688	0.133829	0.408834
FGD1	0.0962371	0.233286	14.2177	2.16644	0.134102	0.408942
ECI2	-0.47014	-0.442708	15.2636	2.16624	0.134125	0.408942
SLC35C1	0.153032	0.544811	13.9379	2.16605	0.134147	0.408942
ZCCHC8	0.116581	0.483689	14.9818	2.16193	0.134624	0.410108
HEATR3	-0.49742	-0.519688	15.4514	2.16024	0.134821	0.410418
SPRYD4	-0.21811	-0.142377	16.7369	2.15891	0.134975	0.4106
KRIT1	-0.0909456	-0.159354	18.0438	2.15568	0.135351	0.411218
THOP1	-0.167115	-0.0917494	19.5005	2.15554	0.135368	0.411218
DDX24	0.142387	0.223345	17.0657	2.15434	0.135508	0.411356
DDX19A	-0.230457	0.429879	16.9806	2.15223	0.135755	0.411819
DGUOK	-0.189542	-0.19743	14.8271	2.14545	0.136551	0.413944
NACC1	0.173184	0.138488	15.2079	2.14257	0.136891	0.414686
PES1	0.0984151	-0.467343	17.489	2.13122	0.138238	0.41824
SLC7A1	0.0255291	-0.462912	14.5542	2.12982	0.138406	0.41824
COPS6	-0.126301	-0.0412581	16.8366	2.1298	0.138408	0.41824
ELP4	0.19293	0.157175	17.2802	2.12945	0.13845	0.41824
LZTFL1	-0.258378	-0.312622	19.6483	2.1282	0.138599	0.418401
WRNIP1	-0.289992	-0.0605213	16.2975	2.12652	0.138801	0.418718
ADH5	-0.0748878	-0.146319	21.7859	2.12457	0.139035	0.419132
DPM3	0.128523	0.142877	15.7436	2.12046	0.139529	0.420331
U2AF1L5;U2AF1	0.0301837	0.226954	18.9032	2.1167	0.139984	0.421408
TLDC1	0.189209	0.162822	17.8966	2.11449	0.140251	0.421688
NCBP1	0.124382	0.0991995	18.2657	2.11433	0.140271	0.421688
VPS37B	-0.142431	-0.136293	16.2719	2.11239	0.140506	0.422101
PCBP2	0.194517	0.156071	20.9733	2.11122	0.140649	0.422238
OARD1	-0.200595	-0.13476	14.5251	2.10869	0.140956	0.422869
TMX3	0.128843	0.0512178	18.6067	2.10764	0.141084	0.422961
COPS5	0.148015	-0.0375943	18.2426	2.10389	0.141543	0.423989
KRT6B	0.682453	-0.360608	16.2123	2.10267	0.141693	0.423989
STX12	-0.0594897	-0.115469	18.1501	2.10244	0.14172	0.423989
PLPP2	-0.359096	0.111972	15.683	2.09859	0.142193	0.424993
H6PD	0.116489	0.126396	18.5144	2.09812	0.142252	0.424993
UTRN	0.130112	0.109132	21.1297	2.09545	0.14258	0.425681
NUMA1	0.114622	0.19664	21.1782	2.09206	0.142999	0.426638
AK2	-0.203336	-0.0879411	20.3725	2.09033	0.143213	0.426879
VKORC1L1	-0.216039	0.0136622	15.6374	2.08983	0.143276	0.426879
PFKM	0.139387	0.0486413	17.9606	2.0887	0.143416	0.427002
SON	0.248039	0.298886	18.9277	2.0858	0.143777	0.427637
EIF2S1	0.0778405	0.0787635	20.3337	2.0854	0.143826	0.427637
ARFIP2	-0.132375	-0.0703698	16.7083	2.08384	0.144022	0.427924
GALNT3	0.0183528	0.177541	18.0399	2.08104	0.144371	0.428653
STRBP	-0.159571	-0.19731	19.3022	2.0803	0.144464	0.428653
GPKOW	0.67915	0.184902	14.9329	2.07912	0.144612	0.428797
TMED5	-0.138528	-0.087376	18.6028	2.07824	0.144722	0.42883
MDM1	-0.396401	0.488949	16.1356	2.07448	0.145194	0.429937
DIAPH1	0.0284412	-0.163135	21.2442	2.06943	0.145831	0.43153
CMTM4	0.0375694	-0.218471	15.5592	2.06619	0.146242	0.432449
SRSF3	-0.212813	-0.124845	20.6396	2.0625	0.146711	0.43354
BCAR1	0.131463	0.166457	16.2535	2.06028	0.146993	0.434079
DCLK1	-0.582848	0.570952	18.1365	2.05867	0.147198	0.434141
PCBP3	0.158376	0.0373278	19.0214	2.0579	0.147296	0.434141
GPAM	-0.16371	0.571754	18.4037	2.05735	0.147367	0.434141
PNKD	-0.158417	-0.239149	15.392	2.05698	0.147414	0.434141
ALDH3A1	-0.144839	-0.459343	23.7802	2.0558	0.147566	0.434231
SRR	-0.188814	-0.155381	17.7318	2.05518	0.147644	0.434231
PDRG1	-0.0596795	-0.151089	18.6913	2.05297	0.147928	0.434771
TMEM70	-0.180927	-0.198423	15.3129	2.04637	0.148778	0.436851
NCOR1	-0.903204	-0.679753	17.3662	2.04591	0.148837	0.436851
URB2	0.828931	-0.309767	17.2696	2.04438	0.149036	0.436922
VAPB	0.147657	0.00611617	19.3765	2.04295	0.14922	0.436922
YWHAB	-0.185985	-0.133389	22.7293	2.04181	0.149369	0.436922
SAR1B	0.208725	0.0893435	16.8679	2.04125	0.149441	0.436922
GSTO1	-0.186728	-0.125178	21.0772	2.0401	0.149591	0.436922
DIABLO	0.00925302	0.169005	18.7181	2.03895	0.14974	0.436922
FYCO1	0.110657	0.107545	18.1614	2.03838	0.149814	0.436922
MCM7	0.221891	0.18768	16.6664	2.03811	0.14985	0.436922
SIN3A	0.0784462	0.306792	17.683	2.03711	0.14998	0.436922
CYCS	-0.238675	-0.0458318	21.1861	2.03677	0.150025	0.436922
ITM2B	0.499	0.103672	15.9995	2.03652	0.150057	0.436922
STK39	0.129454	0.109726	18.0453	2.03622	0.150096	0.436922
CAPS	-0.226179	-0.573757	24.6783	2.03565	0.15017	0.436922
SORBS3	-0.132818	-0.434244	17.4202	2.0345	0.15032	0.437065
LSM2	-0.156335	-0.210077	18.5694	2.03118	0.150754	0.438035
ANXA6	-0.185953	-0.200982	16.7991	2.03019	0.150885	0.438117
COPG1	0.0425556	0.158018	20.6943	2.02943	0.150984	0.438117
COG5	-0.255077	0.176254	16.3935	2.02826	0.151138	0.438126
MGLL	-0.291536	-0.241713	15.2838	2.02787	0.151189	0.438126
ECI1	-0.256394	-0.125211	20.0388	2.02695	0.15131	0.438184
NFKBIB	0.0679569	0.283702	15.8968	2.0223	0.151922	0.439561
ST6GAL1	0.199936	0.273709	16.1398	2.0213	0.152055	0.439561
CRTAP	0.145079	0.223134	15.2149	2.02081	0.15212	0.439561
RAN	-0.0493708	-0.14655	22.2338	2.01998	0.15223	0.439561
TMEM106B	0.139563	0.0972038	15.7386	2.01819	0.152467	0.439561
RAP1A	0.067781	-0.121751	18.1312	2.01801	0.152491	0.439561
ESYT1	-0.0213013	-0.210127	20.6367	2.01734	0.152579	0.439561
HACD3	-0.178621	-0.234983	18.7208	2.01722	0.152596	0.439561
CSTF1	0.0962928	0.132634	17.6402	2.01442	0.152967	0.440217
VMP1	0.0639891	-0.232365	15.9228	2.01398	0.153026	0.440217
BRE	0.0998659	0.0763804	15.6371	2.00514	0.154208	0.443322
VIPAS39	-0.204247	-0.120347	14.5305	2.002	0.154631	0.44412
NUP35	0.172787	0.238886	15.8862	2.00149	0.1547	0.44412
ARF5	0.115655	-0.0493583	19.5949	2.0008	0.154792	0.44412
ARFGAP2	0.469856	0.240268	18.5924	1.99904	0.15503	0.444508
PRUNE	-0.254992	-0.190653	14.1304	1.99557	0.155499	0.445559
MRPS2	0.0774517	0.228082	18.1825	1.99392	0.155723	0.445905
TBCA	-0.363146	-0.177408	19.9813	1.98991	0.156267	0.446658
STMN1	-0.475002	-0.389322	18.2194	1.98981	0.156281	0.446658
METAP2	0.289963	0.368206	21.226	1.98972	0.156294	0.446658
CBX5	-0.229927	-0.248825	17.3194	1.98378	0.157105	0.448418
CKAP5	-0.126726	-0.181653	19.0211	1.98369	0.157117	0.448418
GRHPR	0.243165	0.122305	19.2324	1.98251	0.157279	0.448585
SVIL	-0.240352	-0.278482	16.0807	1.98067	0.157531	0.449011
EXOC5	0.00486326	-0.152531	17.9922	1.97885	0.157782	0.449431
EFHC2	-0.239916	-0.281559	14.9388	1.97795	0.157906	0.449487
RBM46	-0.120382	-0.238386	20.9161	1.97702	0.158034	0.449558
LGMN	0.055113	0.31561	16.9349	1.96652	0.159488	0.453396
GCDH	0.142807	-0.0161351	17.249	1.96459	0.159757	0.453582
WDR61	-0.0884755	-0.151065	18.2125	1.96456	0.159762	0.453582
SUMO1	-0.148346	0.144201	16.6318	1.96344	0.159918	0.453728
KHDRBS1	0.201155	0.191431	19.7487	1.96148	0.160192	0.453801
CAAP1	0.158173	0.181085	14.566	1.96021	0.160369	0.453801
AAAS	0.222994	0.071691	17.1909	1.9601	0.160384	0.453801
STXBP1	0.192415	0.125927	16.816	1.96008	0.160388	0.453801
MANF	-0.162995	-0.0291691	18.1266	1.95952	0.160467	0.453801
CTPS2	-0.0722966	-0.100645	17.5787	1.95567	0.161006	0.454771
APOBEC3C	0.0774422	-0.176139	16.918	1.95558	0.161019	0.454771
ATRN	-0.133737	-0.0551493	17.5312	1.95093	0.161674	0.456326
CNOT3	-0.385468	0.022147	15.928	1.94921	0.161917	0.456713
COL17A1	0.477169	0.0113289	17.924	1.94397	0.16266	0.458434
RPS6KA1	-0.0743388	-0.147075	17.6191	1.94343	0.162738	0.458434
FOLR1	0.462249	0.338863	17.3652	1.93968	0.163271	0.459638
ADRM1	0.106485	0.136914	18.3218	1.9386	0.163426	0.459776
WFS1	-0.110352	-0.277245	16.0397	1.93664	0.163706	0.459776
GTF3C4	-1.07965	0.361558	19.2718	1.93597	0.163803	0.459776
XDH	0.0993684	0.437308	13.7558	1.93573	0.163837	0.459776
RPS5	0.147984	0.102023	21.3845	1.93551	0.163869	0.459776
DLST	0.00933567	0.146732	20.6639	1.9348	0.16397	0.459776
STX8	0.0459939	-0.1496	16.4449	1.93333	0.164181	0.459776
RCN2	0.33793	0.322959	18.4928	1.93276	0.164263	0.459776
S100A13	-0.162424	-0.147044	18.5058	1.93195	0.16438	0.459776
PSMC6	-0.112082	-0.0420384	20.3431	1.93161	0.164428	0.459776
ACTN4	0.205111	0.306678	24.0499	1.93121	0.164485	0.459776
HSPA12B	0.0399598	-0.206379	20.714	1.92676	0.165127	0.461273
ELMOD2	-0.0933714	-0.180238	17.247	1.92344	0.165609	0.462298
RPIA	-0.14822	-0.250252	16.3683	1.92276	0.165707	0.462298
EEA1	-0.101939	-0.133351	20.2449	1.92083	0.165987	0.462573
ABR	0.295403	0.0853069	17.3081	1.92024	0.166072	0.462573
PACS1	0.0566513	0.171299	16.8585	1.91988	0.166125	0.462573
ARPC5L	0.172873	0.13913	18.999	1.91862	0.166309	0.462786
SYNE1	-0.0274233	-0.107107	20.6588	1.91669	0.166589	0.463118
RBM26	-0.0775975	0.190252	16.6152	1.91633	0.166642	0.463118
SDHB	0.0694779	0.130138	19.2846	1.91188	0.167293	0.464447
PDDC1	-0.0857255	-0.189014	15.798	1.9116	0.167334	0.464447
PTPN6	0.167996	0.0658327	18.5624	1.91062	0.167478	0.46455
ABAT	-0.0376099	0.219558	18.7834	1.90845	0.167796	0.465117
IL18	-0.383594	-0.316216	19.7761	1.90719	0.167981	0.465117
TNKS1BP1	0.141661	0.413238	21.2304	1.90704	0.168003	0.465117
KEAP1	-0.170255	0.22546	15.6867	1.90538	0.168248	0.465498
DCTPP1	-0.316056	-0.212821	16.2165	1.90413	0.168433	0.465711
MAPRE1	0.1078	0.13653	19.5945	1.90124	0.16886	0.466594
MRPL11	0.0973046	-0.280449	17.1637	1.89968	0.16909	0.466934
DENND2D	0.0672167	0.175086	15.7152	1.8984	0.16928	0.467161
GSTM3	0.0971611	-0.397031	17.5644	1.89679	0.16952	0.467525
CAV1	0.268265	0.295309	17.0142	1.89562	0.169694	0.467709
GTF3C5	-0.00914107	-0.32906	16.2417	1.89403	0.169931	0.468065
PPM1H	-0.244002	-0.406126	16.9881	1.89129	0.17034	0.468893
CPSF2	-0.189624	-0.151204	18.1479	1.88729	0.170937	0.469767
ALDH1L1	-0.178561	-0.254231	20.2921	1.8869	0.170996	0.469767
SH2D4A	0.00792682	0.207585	15.7015	1.88683	0.171006	0.469767
CMAS	-0.0907985	-0.167092	20.2468	1.88556	0.171198	0.469767
AACS	-0.125592	0.358437	17.4075	1.88531	0.171235	0.469767
ARHGEF12	-0.138699	-0.221822	18.748	1.88484	0.171306	0.469767
CXADR	0.0966584	-0.162981	17.2941	1.88396	0.171438	0.469831
TOR1AIP1	0.0138304	0.130835	19.6512	1.88322	0.17155	0.469841
PSMB2	-0.120251	-0.055096	20.084	1.88042	0.171972	0.4707
ATRX	0.350811	0.508022	19.5812	1.87831	0.17229	0.471116
CRYL1	-0.0749275	-0.167343	17.2445	1.87797	0.172341	0.471116
EXOC6B	-0.035802	-0.142548	16.7102	1.87558	0.172704	0.471541
MTCH1	0.184402	0.121203	16.717	1.87519	0.172764	0.471541
PTGES	-0.183573	0.399215	15.7425	1.8748	0.172822	0.471541
KIAA1217	0.0338718	0.159634	19.2062	1.87043	0.173486	0.473055
APLP2	0.17334	0.270728	15.8876	1.86853	0.173776	0.473548
C1orf131	-0.154512	-0.169718	17.6165	1.86491	0.17433	0.474761
LAMP1	-0.128589	-0.122566	19.8547	1.86276	0.174659	0.475358
HDHD2	0.184875	-0.208475	17.1579	1.86112	0.174911	0.475634
AKAP13	0.0676344	0.131684	17.3685	1.86068	0.17498	0.475634
TUBA4A	-0.235173	-0.133729	20.0591	1.85941	0.175174	0.475863
CDC42EP4	0.169348	-0.263233	15.8795	1.85828	0.175349	0.47604
ARVCF	0.102141	-0.216952	16.462	1.85753	0.175464	0.476056
PDHB	0.0724759	0.15412	20.5874	1.85426	0.175969	0.477126
CD97	0.171384	0.187379	17.8482	1.85158	0.176385	0.477956
CCDC53	-0.25091	0.00361914	15.6391	1.85047	0.176556	0.478123
TOP2B	0.0594625	-0.428619	18.8847	1.84814	0.176918	0.478742
RBM27	-0.198628	0.193082	15.4539	1.84758	0.177006	0.478742
C7orf50	-0.268451	-0.180824	16.67	1.84586	0.177274	0.478936
BRCC3	-0.114605	-0.105	16.4095	1.84571	0.177298	0.478936
TOMM40	0.277755	0.331831	17.8521	1.84276	0.177759	0.479882
CDS1	-0.223376	-0.23303	16.8919	1.84079	0.178067	0.480237
HNRNPH2	0.13179	0.186682	19.4551	1.83965	0.178246	0.480237
RABL3	-0.0469183	-0.455716	18.4318	1.83955	0.178261	0.480237
TOMM20	0.336826	0.0980534	17.3847	1.83909	0.178333	0.480237
OXSR1	0.263388	0.132176	18.7409	1.83789	0.178521	0.480447
UBR1	0.175194	0.159145	18.411	1.83511	0.17896	0.480526
WDR44	-0.0469544	-0.119938	17.2659	1.83484	0.179001	0.480526
NRBP1	0.0202899	0.310453	16.3939	1.83476	0.179014	0.480526
PEBP1	-0.169113	-0.19608	22.7828	1.83342	0.179225	0.480526
EIF2B5	-0.099786	0.113477	16.8558	1.83287	0.179312	0.480526
IFT20	-0.304038	-0.0731536	15.2703	1.83239	0.179388	0.480526
NVL	0.269975	0.494539	19.0057	1.83235	0.179394	0.480526
TRAPPC12	-0.316572	-0.251179	20.8172	1.83208	0.179436	0.480526
KLHL7	-0.0401771	0.134507	17.3144	1.82738	0.180182	0.482225
RHOT2	0.180073	-0.0642944	18.3065	1.82465	0.180614	0.482592
KIF5B	0.0793913	0.111773	21.2689	1.82456	0.180629	0.482592
CMBL	0.0275214	-0.238836	17.6016	1.82441	0.180652	0.482592
PPP6R2	-0.154946	-0.142714	15.4471	1.8237	0.180767	0.4826
NFYC	-0.00192179	0.208664	14.3546	1.82216	0.181012	0.482959
COTL1	-0.13667	-0.26682	18.3528	1.81723	0.1818	0.484762
TERF2IP	0.0892219	0.292676	15.2408	1.81412	0.182298	0.485793
SELH	0.0947939	0.366219	16.0842	1.81284	0.182504	0.486043
PKM	0.104439	0.0942476	25.7912	1.81185	0.182664	0.486169
CENPF	0.0815396	-0.147062	19.1545	1.8109	0.182818	0.486281
GUSB	-0.0885585	-0.193375	15.9229	1.8092	0.183091	0.486623
PDIA6	-0.145035	-0.0553487	21.9362	1.80871	0.18317	0.486623
TMX2	-0.152996	-0.336176	16.1888	1.80768	0.183337	0.486767
FUK	-0.0560781	-0.140992	16.8821	1.80579	0.183642	0.48728
ARL2	-1.21876	0.0787661	15.4298	1.80429	0.183885	0.487627
COPS2	-0.0638458	-0.0763757	18.7357	1.80092	0.184433	0.488782
MAN2A1	-0.22195	0.029113	16.5316	1.7955	0.185318	0.490163
ALYREF	0.270171	0.293518	20.8532	1.79525	0.185359	0.490163
CYC1	0.177852	0.255938	20.1132	1.79475	0.18544	0.490163
AGPAT3	-0.232945	0.0201855	16.5852	1.7945	0.185481	0.490163
ARID1A	0.183685	0.128359	17.7311	1.79427	0.185519	0.490163
POR	0.158986	0.0788304	21.9292	1.79331	0.185677	0.490281
MYOM2	-0.356014	-0.108822	18.5249	1.79249	0.18581	0.490335
MRPS15	-0.172696	-0.0970982	15.9257	1.78624	0.186838	0.492748
QARS	0.142441	-0.278979	23.5516	1.78358	0.187278	0.493358
ABHD10	-0.135035	-0.0461433	18.6971	1.78312	0.187354	0.493358
GLIPR2	0.315617	0.130684	19.2677	1.78153	0.187618	0.493358
RPL10A	0.183088	0.0278885	20.9633	1.78149	0.187623	0.493358
EPPK1	0.248878	0.0505778	23.2804	1.78141	0.187638	0.493358
VPS51	0.0694252	-0.17917	17.0055	1.7799	0.187887	0.493716
WDR45	0.239393	0.290344	16.5259	1.77696	0.188376	0.4947
NT5DC1	-0.175278	-0.239402	18.4039	1.77561	0.188601	0.494993
MRPL46	0.302224	0.179055	18.136	1.77436	0.188809	0.495239
ATM	0.134035	0.188066	20.0151	1.77319	0.189005	0.495239
DDOST	0.0592009	0.155188	20.7271	1.77127	0.189326	0.495239
LRP1	-0.0127492	-0.342823	18.8984	1.77039	0.189474	0.495239
URB1	-0.235364	-0.128179	20.8798	1.76981	0.189571	0.495239
GTF2F1	-0.0515077	0.248222	17.0155	1.7697	0.189589	0.495239
BCAP29	0.153032	0.129903	15.8164	1.76965	0.189598	0.495239
BANF1	-0.18032	-0.24448	18.1087	1.76959	0.189608	0.495239
MAN1A2	-0.0165628	-0.19499	16.9824	1.76816	0.189847	0.495565
B4GALT4	0.0303864	0.200661	16.4852	1.76722	0.190006	0.495682
POLR2E	-0.116642	-0.0958262	16.8399	1.76342	0.190645	0.496641
TTF2	-0.034992	0.277354	15.6019	1.76224	0.190843	0.496641
ENAH	-0.0997327	-0.130146	18.4809	1.7622	0.19085	0.496641
UEVLD	0.24845	0.263885	18.0846	1.76169	0.190938	0.496641
GFER	0.144897	0.250364	15.4701	1.7615	0.190969	0.496641
PRPS2	0.0441725	0.412494	18.2945	1.76096	0.19106	0.496641
TUBA1C	0.162905	0.49362	20.4526	1.75422	0.192203	0.49904
ACTN2	0.119095	-0.214809	18.4324	1.75416	0.192213	0.49904
GOT1	-0.0871509	-0.163398	20.6395	1.75102	0.192748	0.499682
TMX1	0.0730991	0.158228	19.6609	1.7508	0.192786	0.499682
RBBP4	0.362529	0.344099	18.6317	1.75063	0.192815	0.499682
RAB2A	0.144379	0.113348	19.4043	1.75001	0.19292	0.499682
RANBP2	-0.114047	-0.257477	21.3775	1.7477	0.193316	0.500408
PRKAG1	-0.070218	-0.243749	19.5251	1.74581	0.193639	0.500805
DOCK4	0.145722	-0.150546	15.6623	1.74545	0.1937	0.500805
HNRNPU	0.143285	0.118819	23.4827	1.74282	0.194153	0.501506
TXNDC17	-0.383303	-0.342136	19.8781	1.74231	0.19424	0.501506
STX7	0.0157003	-0.127279	19.3516	1.74153	0.194375	0.501506
ACSS1	-0.0570442	-0.191422	18.76	1.74119	0.194433	0.501506
DYNLL1	0.205984	0.188762	20.5294	1.73936	0.194748	0.502019
HADHA	0.0742908	0.0996413	22.9035	1.7336	0.195745	0.504291
RNF40	0.274311	-0.211101	17.9835	1.73066	0.196255	0.505303
TBC1D22A	0.695496	0.267088	15.9768	1.72879	0.196581	0.505843
RPL28	-0.0766836	-0.134785	20.0721	1.72579	0.197104	0.506271
RAB5A	0.116819	0.0745353	18.7098	1.72559	0.197139	0.506271
NEDD8	0.0491736	-0.457002	17.7764	1.72525	0.197199	0.506271
FLNC	0.267684	0.0561421	18.3066	1.72517	0.197214	0.506271
TMEM55B	-0.0871242	-0.233715	15.8834	1.72317	0.197563	0.506869
SAFB	0.13396	0.206429	19.6328	1.7191	0.198278	0.508351
PPID	-0.0474686	-0.192234	19.2652	1.71816	0.198443	0.508351
SURF4	0.0309778	0.236532	19.4211	1.71788	0.198492	0.508351
SMAP2	0.0251577	-0.267787	17.3745	1.7162	0.198788	0.508809
SH3GLB2	0.0861288	0.258048	18.0924	1.71359	0.199248	0.509686
CUL5	-0.210867	-0.343809	19.5199	1.71284	0.199382	0.509727
CD276	-0.140723	0.157564	15.7113	1.70949	0.199974	0.510575
ARPC4	-0.0293135	-0.17147	20.928	1.70909	0.200047	0.510575
ALDH3A2	-0.0984973	-0.233228	19.8902	1.70878	0.200101	0.510575
LAMA2	0.271628	0.163203	18.1272	1.7081	0.200222	0.510575
EIF5	-0.0972184	-0.0769048	18.3733	1.70705	0.20041	0.510575
ARL6IP5	-0.0929936	-0.136473	19.3305	1.70687	0.200441	0.510575
TTC1	-0.145759	-0.13366	17.1225	1.70617	0.200566	0.510575
ARF6	0.155798	0.055965	19.9434	1.70567	0.200655	0.510575
HSPA14	-0.342396	0.00761774	15.3718	1.70295	0.20114	0.511291
MAP2K3	0.119064	0.0824038	16.7674	1.70277	0.201171	0.511291
MYO1B	-0.0725407	-0.194176	21.0388	1.70139	0.201418	0.511618
MYO18A	-0.308756	-0.185594	18.6017	1.69576	0.202428	0.513806
AP3D1	0.094451	0.182988	18.4723	1.69527	0.202516	0.513806
MLH1	-0.503089	-0.520461	16.6347	1.69187	0.20313	0.515062
SCAMP1	0.166368	0.0210397	17.5376	1.69096	0.203294	0.515178
SELENBP1	-0.151431	-0.203149	23.4793	1.68968	0.203525	0.515461
MAPK14	-0.0934094	-0.103978	16.4685	1.68818	0.203797	0.51585
UBE2M	-0.0879858	-0.0813495	17.5518	1.686	0.204192	0.51628
RPL34	-0.118348	-0.0985076	18.6995	1.68593	0.204205	0.51628
KIAA0196	-0.135851	-0.0946795	18.713	1.68172	0.20497	0.517914
GOLT1B	-0.256022	-0.0475719	16.3716	1.67961	0.205355	0.51858
C1orf123	-0.174738	-0.0577249	16.9819	1.67896	0.205473	0.51858
SMC1A	0.190211	0.284849	19.9307	1.67713	0.205808	0.518754
OPLAH	-0.0164025	0.274693	19.1741	1.67708	0.205818	0.518754
CD2BP2	0.0596784	0.443473	19.0612	1.67663	0.2059	0.518754
DDAH1	-0.267439	-0.276646	19.946	1.67222	0.20671	0.520491
LCMT1	0.117071	0.0395472	17.6703	1.67097	0.206939	0.520766
ALOX15B	-0.249264	-0.130649	17.0298	1.66949	0.207211	0.521149
MPRIP	-0.418431	0.0531769	17.6648	1.66792	0.207501	0.521576
PWP1	0.214799	-0.0501992	15.3984	1.66613	0.207832	0.522105
ACAD8	-0.177169	-0.236016	17.5819	1.66483	0.208073	0.522264
CHMP2A	-0.126833	-0.324164	15.5569	1.66436	0.20816	0.522264
MVP	0.0892403	0.152708	24.0157	1.66384	0.208256	0.522264
SCCPDH	-0.0520766	-0.174269	19.4075	1.66236	0.208531	0.522652
ATPIF1	-0.342521	-0.15284	18.0592	1.66121	0.208745	0.52278
NAA35	-0.291679	-0.340718	13.7255	1.66045	0.208887	0.52278
SLC35B2	-0.156314	0.186146	16.4689	1.65953	0.209057	0.52278
EIPR1	0.169463	0.464325	15.8387	1.65942	0.209078	0.52278
ERAL1	0.225846	-0.147671	20.5249	1.65885	0.209184	0.52278
PSME3	-0.126434	-0.0322606	17.7928	1.65715	0.209501	0.52281
ENSA	-0.29922	-0.236646	19.4397	1.65697	0.209535	0.52281
SH3BGRL2	-0.0779986	-0.135661	17.2119	1.65683	0.20956	0.52281
DHODH	0.00183343	-0.159746	15.6278	1.6562	0.209678	0.52281
KRT19	0.118807	0.338427	26.1462	1.65417	0.210058	0.523456
ZNF428	-0.476897	-0.153861	17.6751	1.65262	0.210348	0.523655
CCT4	0.135418	0.0677101	22.3644	1.65246	0.210379	0.523655
LAMB3	0.233802	-0.143011	19.0336	1.64635	0.211526	0.525726
ZW10	-0.827904	0.092568	16.997	1.64629	0.211538	0.525726
NTPCR	0.142722	0.222399	15.9254	1.6461	0.211574	0.525726
SLC12A7	0.0834042	0.226599	16.9702	1.64481	0.211817	0.526029
HDAC1	0.105206	0.0987008	18.1039	1.64362	0.212042	0.526287
KPNA3	0.0845208	0.13489	17.8131	1.64197	0.212353	0.526757
MAGOH;MAGOHB	0.128487	0.0990817	18.1658	1.63738	0.213225	0.528399
DST	-0.20986	0.21778	19.4546	1.6372	0.213259	0.528399
NFU1	-0.320792	-0.190264	16.978	1.63636	0.21342	0.528497
USP9X	0.086949	-0.0145034	18.9115	1.63278	0.214101	0.529619
THRAP3	0.0190097	0.259062	20.62	1.63249	0.214157	0.529619
FARP1	0.148128	-0.0950343	18.9816	1.63206	0.214239	0.529619
TIMP1	-0.130632	0.303621	15.4854	1.62945	0.214738	0.529906
YWHAH	-0.12063	-0.0869975	21.5464	1.62933	0.214761	0.529906
RPS17	0.200058	0.0598362	19.927	1.62842	0.214937	0.529906
CECR1	0.758339	0.150531	15.798	1.62829	0.214961	0.529906
ADAM15	0.0776021	-0.179764	17.8008	1.62798	0.215021	0.529906
SCP2	-0.0699795	-0.128003	19.9593	1.62763	0.215088	0.529906
SUPT6H	-0.0135102	-0.463662	17.4128	1.62543	0.215511	0.530648
USP24	-0.0163529	-0.111929	17.5165	1.62397	0.215792	0.530932
TWF2	-0.0911235	-0.0913559	18.945	1.62287	0.216003	0.530932
PPIF	-0.0984593	0.168927	14.9364	1.62254	0.216068	0.530932
RUVBL2	-0.0964102	-0.178699	22.1498	1.62229	0.216115	0.530932
MUT	0.195451	0.0642334	19.0451	1.61735	0.217071	0.532909
CD47	0.0409413	0.286047	17.7304	1.61686	0.217166	0.532909
CRELD2	0.26859	0.278504	14.2776	1.61354	0.217809	0.534187
MRPL14	-0.188328	-0.068916	15.7659	1.61234	0.218043	0.534458
LSM6	0.0584399	-0.193402	15.6932	1.6101	0.21848	0.535226
RNF14	-0.0975481	-0.224563	14.3932	1.60821	0.21885	0.53583
CRADD	-0.337232	-0.0707141	13.7855	1.60564	0.219354	0.53664
EPS8L2	-0.0632448	-0.115892	20.7969	1.60427	0.219621	0.53664
EIF4A2	0.112298	0.107294	19.6674	1.60394	0.219687	0.53664
ILF3	0.226221	0.127112	22.5639	1.60345	0.219783	0.53664
NAAA	-0.167181	0.154501	15.9062	1.60337	0.219799	0.53664
RPL27	-0.0270899	-0.139574	19.9953	1.60039	0.220385	0.537768
ARL2BP	-0.176146	-0.205393	15.8621	1.5981	0.220836	0.538566
VPS26B	0.0527071	0.217869	17.0923	1.5972	0.221015	0.538576
PKP1	0.221933	-0.219112	20.1903	1.59683	0.221088	0.538576
PALMD	-0.0112713	-0.239543	17.5999	1.59468	0.221514	0.53906
PRODH	-0.297764	-0.359305	18.3173	1.59426	0.221596	0.53906
PLRG1	-0.0679387	0.153333	18.1784	1.59378	0.221691	0.53906
SPINT1	-0.0168228	0.197381	18.1979	1.59332	0.221783	0.53906
HMGA2	-0.453142	0.327672	18.6144	1.59043	0.222357	0.539742
GTF2E1	0.0467099	0.172995	13.6447	1.59015	0.222413	0.539742
GNL3	-0.136339	-0.229041	15.9938	1.59003	0.222437	0.539742
RANGAP1	0.174849	0.235858	19.2646	1.58933	0.222576	0.539778
RCOR1	0.133019	0.159283	18.5166	1.58657	0.223125	0.540808
C1QBP	0.161668	0.41905	19.6469	1.58536	0.223368	0.540976
QSOX1	-0.281207	-0.0414381	17.8217	1.58498	0.223444	0.540976
SCYL2	0.340667	0.561108	19.0402	1.57921	0.2246	0.542937
COPS7A	0.162348	0.0139707	16.6928	1.57779	0.224886	0.542937
PM20D2	0.26112	0.326438	18.7182	1.57698	0.22505	0.542937
CETN3	-0.308892	0.0868994	15.3618	1.57681	0.225083	0.542937
CELSR1	0.255739	-0.0167321	14.761	1.5765	0.225146	0.542937
PSMD14	0.0216554	0.0911845	18.8929	1.57647	0.225152	0.542937
SLC4A4	0.112034	0.640334	13.9169	1.57569	0.22531	0.542937
RPL17	-0.189394	-0.134915	20.0945	1.57549	0.22535	0.542937
MDH1	-0.0329714	-0.143887	22.7992	1.57534	0.22538	0.542937
LMO7	-0.0621454	-0.159168	21.0952	1.57323	0.225806	0.543662
KPNA1	-0.0585753	0.12145	17.2164	1.5717	0.226116	0.544106
PHB	0.196545	0.180696	20.8323	1.57076	0.226307	0.544265
SEC62	-0.219911	-0.159563	17.0124	1.56939	0.226585	0.544632
TLE3	0.257587	0.226859	15.0841	1.56803	0.226861	0.544868
LINGO4	-0.33601	0.146848	16.6219	1.56745	0.226978	0.544868
HAX1	0.179956	0.22632	14.3348	1.56705	0.22706	0.544868
NEU1	0.213634	-0.0743644	15.3239	1.56248	0.227991	0.546801
OSBPL8	-0.267345	-0.23731	15.5952	1.56084	0.228328	0.546808
ALDH5A1	0.16264	0.0885629	18.4746	1.56032	0.228433	0.546808
RELA	-0.0913102	0.0436927	18.4991	1.56003	0.228493	0.546808
RPL22	0.159032	-0.0836469	20.5857	1.56	0.228498	0.546808
CCT2	0.217269	0.264937	21.8594	1.55667	0.229182	0.548143
LMNB1	0.172446	0.308151	21.2958	1.5543	0.22967	0.549007
MCM5	8.92746e-05	-0.105804	18.9963	1.55304	0.22993	0.549325
PRSS8	0.0548296	0.367468	14.4613	1.55044	0.230465	0.550302
MB	-0.350259	-0.154559	17.284	1.5491	0.230743	0.550418
PTPN12	-0.43761	-0.060051	14.718	1.54898	0.230767	0.550418
RAB14	0.0935805	0.056935	20.6099	1.5483	0.230909	0.550454
EHHADH	-0.12141	0.30042	18.0777	1.54499	0.231596	0.551789
EML3	-0.306294	-0.020871	17.8076	1.53732	0.233196	0.555296
NDUFB5	0.148762	0.272671	17.2269	1.53642	0.233383	0.555436
OASL	-0.0759737	-0.300932	17.1965	1.53522	0.233635	0.55573
SCO1	0.160654	0.0792509	15.836	1.53347	0.234003	0.556302
RDH14	0.120328	0.0169355	17.3991	1.532	0.234311	0.556546
DSP	0.109718	-0.247871	22.8244	1.53167	0.234382	0.556546
SHMT1	-0.00873135	-0.183071	17.8405	1.53066	0.234594	0.556546
ACOX1	0.143438	-0.186865	18.8189	1.53032	0.234666	0.556546
FLNB	0.106306	0.101821	24.5694	1.52993	0.234747	0.556546
GALNT2	0.0705889	0.189464	17.6612	1.52807	0.23514	0.556936
OSBPL3	0.0895247	0.161979	17.5014	1.52794	0.235168	0.556936
TBC1D23	0.186294	0.0638727	14.061	1.52733	0.235296	0.556936
C12orf29	-0.151904	-0.0583433	15.7787	1.52555	0.235672	0.557523
IDH3A	-0.125581	-0.017901	19.2574	1.52437	0.235923	0.557634
POLR1C	-0.142659	-0.122661	17.1662	1.52412	0.235976	0.557634
SEC13	0.106934	0.277256	19.2991	1.52249	0.236322	0.558146
SND1	0.120625	0.0225075	21.2888	1.5203	0.236787	0.558941
PPCS	0.0243134	-0.110379	19.1242	1.51618	0.237667	0.560419
IDH3B	0.0792685	0.0383681	18.8982	1.51614	0.237674	0.560419
SNX6	0.0437772	0.117016	18.6875	1.51493	0.237933	0.560419
TIGAR	-0.202379	-0.294522	15.445	1.51481	0.237959	0.560419
IFT122	-0.0205305	0.274519	19.0218	1.51435	0.238059	0.560419
ARHGDIB	-0.0492862	-0.237148	17.5755	1.51336	0.23827	0.560613
CKMT1A	0.108795	0.118292	20.7883	1.51273	0.238404	0.560624
COG8	0.0994742	0.124411	15.3673	1.51188	0.238586	0.560749
PSMB3	0.0490441	0.103883	19.1392	1.51027	0.238932	0.56112
NPEPPS	-0.0359582	-0.144145	21.1191	1.50994	0.239003	0.56112
MFSD10	-0.188818	-0.199338	17.6525	1.50757	0.239514	0.562016
S100A11	-0.0530272	-0.221438	24.8634	1.50664	0.239713	0.562179
CYP2S1	-0.0186378	-0.191054	17.9515	1.50598	0.239857	0.562214
PDE4DIP	-0.109716	-0.258603	15.8107	1.50396	0.240292	0.562929
SLC25A20	0.231751	-0.0978031	18.2534	1.5023	0.240653	0.563443
EPS15	-0.153261	-0.107969	17.6678	1.50159	0.240805	0.563443
DNAJB11	0.0235743	0.129235	18.3786	1.50115	0.240901	0.563443
CD59	0.055613	-0.143212	21.1384	1.4974	0.241715	0.565042
PTK2	0.144774	0.0615005	18.2255	1.49647	0.241918	0.565212
LAMB2	0.244708	0.221384	18.8108	1.49384	0.242491	0.566246
SEC61G	0.0876855	0.228323	17.6555	1.49286	0.242705	0.566432
GYS1	0.141891	0.0989158	16.3681	1.49228	0.242831	0.566432
COPE	0.0768594	0.192633	19.5921	1.49036	0.243253	0.56711
TMPO	0.384152	-0.0342954	19.037	1.4894	0.243464	0.567284
KDM5B	0.232917	0.17596	15.9157	1.48883	0.243588	0.567284
PITRM1	0.173691	0.0093275	19.2987	1.48754	0.24387	0.567473
DNAJC9	-0.195145	-0.154331	16.4629	1.48727	0.243931	0.567473
EIF3G	0.0478913	0.17339	20.2921	1.48576	0.244262	0.567938
TMEM173	-0.0118614	0.231555	19.3676	1.48125	0.245256	0.569946
SYNE2	-0.0289742	0.186444	20.8635	1.48029	0.245469	0.570133
AGA	-0.122444	-0.211355	15.6833	1.4789	0.245777	0.570487
SMN1	-0.263505	0.00492673	15.5117	1.47842	0.245884	0.570487
CDH1	0.21244	0.191383	21.5408	1.47682	0.246239	0.571005
RAB12	0.0526032	0.24013	15.4785	1.47474	0.246701	0.57171
RHEB	0.0745153	0.154436	16.521	1.47417	0.246826	0.57171
PRKRA	-0.00500082	-0.14452	17.8056	1.47367	0.246938	0.57171
DSC2	0.254046	-0.146278	16.5482	1.47302	0.247083	0.571743
PECAM1	0.1238	0.209607	19.0814	1.4707	0.247601	0.572523
HCCS	0.0888652	0.118492	17.3639	1.47032	0.247685	0.572523
HSPG2	-0.356648	0.0194298	18.0365	1.46966	0.247832	0.572559
UBA2	0.0940879	0.104003	19.8323	1.46769	0.248274	0.573276
GANAB	0.00113803	-0.0870251	23.2908	1.46469	0.248945	0.574519
TRAPPC2;TRAPPC2B	-0.157972	-0.0912669	16.1274	1.46334	0.249249	0.574651
CAB39	-0.102557	-0.0819064	18.878	1.46326	0.249267	0.574651
ZFR	0.225964	0.222375	16.9856	1.46218	0.24951	0.574907
TANC1	-0.131875	-0.143126	18.1735	1.45825	0.250397	0.576444
PPP1R13L	0.131825	0.151174	18.5405	1.45756	0.250552	0.576444
SLC25A12	0.165036	0.113986	18.984	1.45746	0.250576	0.576444
CTCF	-0.196413	0.313355	15.2057	1.45676	0.250734	0.576503
RBM17	0.0767097	0.168476	16.2321	1.45562	0.250993	0.576541
ALAD	0.145442	-0.128489	18.0395	1.45512	0.251105	0.576541
FH	0.136105	0.164829	21.1652	1.45493	0.251149	0.576541
ANKS1A	-0.283327	0.0334934	15.6347	1.45416	0.251323	0.576634
SMARCB1	0.162962	0.125984	16.2953	1.45169	0.251885	0.577619
BCKDK	0.103633	-0.534988	14.068	1.45068	0.252113	0.577837
CCDC6	-0.2235	-0.039492	19.113	1.4484	0.252633	0.578723
BDH1	0.152795	0.128734	18.861	1.44776	0.25278	0.578755
HSPA5	-0.0324067	0.177898	24.1594	1.44715	0.252919	0.578768
GSN	0.120041	0.188303	23.4815	1.44572	0.253246	0.579211
PPIE	-0.0293704	-0.145227	14.0373	1.44325	0.253812	0.580199
EEFSEC	-0.0187772	0.207025	15.86	1.44157	0.254197	0.580531
EHD2	0.0174762	-0.203104	19.1857	1.44087	0.254358	0.580531
BNIP1	-0.15456	-0.162368	16.9865	1.44087	0.254358	0.580531
TRAPPC8	0.198208	0.0519756	15.8245	1.43783	0.255057	0.581687
PCK2	0.0636251	0.129724	18.855	1.4375	0.255133	0.581687
PNN	0.00604179	-0.187488	18.0287	1.43667	0.255325	0.581819
NMNAT1	-0.132343	-0.195115	15.9679	1.43472	0.255776	0.582466
PLEC	0.190817	0.153045	24.9699	1.43344	0.256072	0.582466
FGFR1OP	-0.102912	-0.123862	16.5669	1.4329	0.256196	0.582466
PAK1	-0.246103	-0.269384	18.0126	1.43282	0.256215	0.582466
NUP205	0.36721	0.0220485	19.4806	1.43254	0.25628	0.582466
SF3A2	0.212112	0.0462091	17.717	1.43182	0.256446	0.58254
TP53I3	-0.164826	-0.172515	19.3653	1.42994	0.256884	0.583085
GNPNAT1	-0.177113	-0.115784	16.8715	1.42891	0.257122	0.583085
STX18	0.0860531	0.294336	19.9514	1.4289	0.257123	0.583085
PCNA	0.186408	0.280711	18.79	1.42847	0.257223	0.583085
DNAAF5	-0.0827551	-0.186877	20.275	1.4271	0.257542	0.583321
MMS19	0.0770327	-0.228792	18.8263	1.42589	0.257826	0.583321
CBR4	-0.0982551	-0.161969	18.0874	1.42555	0.257905	0.583321
WHSC1L1	0.0266663	-0.438102	16.9964	1.42549	0.257919	0.583321
ECH1	-0.0750653	-0.088938	21.7533	1.42514	0.258	0.583321
MRPL3	-0.0789906	-0.0749169	16.6339	1.42368	0.25834	0.583787
DKC1	0.20179	0.192036	19.1611	1.42243	0.258634	0.584148
DPYSL2	-0.154175	-0.265595	17.153	1.42153	0.258844	0.584317
ZC3H18	0.104379	0.303635	17.6682	1.42031	0.25913	0.584325
UBE2V2	-0.146811	0.00137824	17.4714	1.41986	0.259235	0.584325
RWDD1	-0.1847	-0.208747	16.0251	1.41895	0.259449	0.584325
CTSH	-0.0379806	-0.270175	21.0613	1.41768	0.259748	0.584325
RPL26L1	-0.266222	-0.128836	15.9517	1.41702	0.259902	0.584325
RBM10	0.129775	0.192075	17.1276	1.41699	0.25991	0.584325
SCRN2	-0.147253	-0.132789	19.1352	1.41672	0.259974	0.584325
RPS18	0.181756	-0.0304962	21.1411	1.41483	0.260418	0.584325
RPS7	-0.0579934	-0.166776	21.0084	1.41478	0.260431	0.584325
PSIP1	-0.163781	-0.0510987	19.4207	1.41464	0.260463	0.584325
RBM42	0.46421	0.0440307	17.2339	1.41372	0.26068	0.584325
GK	-0.128442	-0.259439	15.7575	1.41328	0.260784	0.584325
PDIA3	0.0488655	0.23731	23.9749	1.41325	0.260791	0.584325
STK10	0.537008	-0.861566	19.8747	1.41319	0.260806	0.584325
UBXN4	0.140189	-0.156353	19.5072	1.41292	0.26087	0.584325
MRC2	-0.104543	-0.124344	18.5064	1.41195	0.261099	0.584325
CSNK2A1	-0.237563	0.023009	15.9763	1.41179	0.261136	0.584325
VAT1	0.0279578	-0.15283	20.6026	1.40277	0.263278	0.588665
GOLPH3L	-0.120033	-0.395324	15.9724	1.4024	0.263367	0.588665
ISOC2	-0.1255	-0.0660967	19.0374	1.40191	0.263482	0.588665
ARID1B	0.255165	0.206305	15.9023	1.40056	0.263804	0.588752
DUSP23	-0.112387	-0.177037	15.5296	1.40004	0.263929	0.588752
DGKZ	-0.128295	-0.0737342	15.3906	1.39977	0.263994	0.588752
C21orf33	-0.0411865	0.172624	18.6765	1.39899	0.26418	0.588752
SRSF4	-0.0742437	0.185376	18.5048	1.39891	0.264199	0.588752
IGF2BP3	-0.0284355	-0.189456	15.1065	1.39707	0.26464	0.589433
SKIV2L	-0.0225094	-0.140563	18.0671	1.39616	0.264859	0.589616
GPD1L	-0.0077221	-0.165129	19.957	1.39506	0.265123	0.589903
COMTD1	0.232195	0.392217	18.2277	1.39201	0.265858	0.590835
SUCLA2	0.0462267	0.0970949	19.9269	1.39184	0.265899	0.590835
SEPT2	-0.199825	-0.0613388	21.7277	1.39082	0.266145	0.590835
ATP6V1C1	-0.0657743	-0.140325	18.9995	1.39066	0.266182	0.590835
IFT74	-0.223296	-0.0500908	16.6644	1.3899	0.266366	0.590835
FBRSL1	0.153738	0.032949	15.6246	1.38937	0.266494	0.590835
RPL30	0.151259	-0.0262913	20.939	1.38873	0.266649	0.590835
RBP3	0.220169	-0.113836	16.3136	1.38841	0.266727	0.590835
LMNA	0.149532	0.242357	24.2241	1.38824	0.266767	0.590835
MRPS26	0.0618735	0.0956823	16.2558	1.38683	0.267108	0.591122
CAPN5	-0.189187	0.0776518	17.7667	1.38612	0.267281	0.591122
GOLM1	-0.112126	0.135466	19.8873	1.38602	0.267305	0.591122
COA3	0.101467	-0.117476	16.7833	1.3847	0.267625	0.591529
ETF1	-0.0288356	-0.0978608	20.1596	1.38386	0.267828	0.591675
RAB1A	0.180088	0.0452559	20.2527	1.38049	0.26865	0.593189
IRF2BP2	0.112745	0.198108	16.4464	1.37877	0.269068	0.593811
CCT3	-0.117148	-0.104859	22.3979	1.37691	0.269523	0.594513
SARNP	0.175224	0.303517	18.5172	1.37566	0.269828	0.594687
CREB1	0.0722544	0.272421	15.7353	1.3747	0.270065	0.594687
IER3IP1	0.0161578	0.146567	16.8908	1.37342	0.270377	0.594687
NCBP2	0.159799	0.0560534	15.7186	1.37329	0.270411	0.594687
MMAA	0.0526112	0.218322	15.6367	1.37302	0.270476	0.594687
TUSC3	-0.0422652	-0.209555	15.8272	1.37291	0.270503	0.594687
LAMTOR4	-0.117007	-0.127348	15.1002	1.37253	0.270596	0.594687
YAP1	0.215575	0.365923	18.4005	1.37155	0.270836	0.594687
ZMYM3	-0.14361	-0.144246	16.0386	1.37117	0.27093	0.594687
PMVK	0.144944	-0.05652	20.1079	1.371	0.270972	0.594687
CAV2	0.0255309	0.343043	15.2433	1.36944	0.271356	0.595229
MAGT1	0.180529	0.0826985	16.8627	1.36546	0.272339	0.597083
METTL14	0.0517438	0.334114	14.3859	1.36268	0.273028	0.597906
RPS10	-0.0890524	-0.189601	19.9038	1.36263	0.273041	0.597906
RPL15	0.133118	0.197258	20.8524	1.36153	0.273314	0.597906
CIRBP	0.250763	0.398433	19.3032	1.36081	0.273492	0.597906
RAP1GDS1	-0.0610285	-0.190915	18.6248	1.36044	0.273585	0.597906
ZMAT2	-0.377148	0.116377	15.177	1.36041	0.273591	0.597906
SEPHS1	0.106023	0.231132	17.5026	1.35946	0.273827	0.597906
YKT6	0.14039	-0.0219136	17.0702	1.35906	0.273927	0.597906
STAM	-0.0847246	-0.0997545	17.2069	1.3588	0.273992	0.597906
AP2B1	0.0783048	0.0597929	20.7249	1.3584	0.274092	0.597906
EMC7	0.0641196	0.195041	14.9106	1.35723	0.274384	0.597907
HGD	-0.381051	-0.129611	15.3986	1.35678	0.274496	0.597907
H2AFY2	0.219088	0.403457	17.733	1.35674	0.274506	0.597907
PSMC5	-0.0839159	-0.0578939	20.5319	1.35453	0.275057	0.598807
DNAJC13	-0.0968173	-0.0644658	18.1901	1.34783	0.276737	0.601681
DUS3L	0.132165	-0.232937	17.7899	1.34768	0.276774	0.601681
TMED10	0.108897	0.0418517	20.3134	1.34701	0.276944	0.601681
MRPL55	-0.143265	0.241723	15.3491	1.3467	0.277022	0.601681
EIF4A3	0.168931	0.137233	19.7517	1.34651	0.27707	0.601681
[truncated: 2,342 more rows]
